# Supplementary material for: Dissecting the shared genetic landscape of anxiety, depression, and schizophrenia
Source: J Transl Med. 2024 Apr 18;22:373. doi: 10.1186/s12967-024-05153-3 (PMC11025255; doi:10.1186/s12967-024-05153-3)
Supplement: Supplementary file 2 — Additional file 2: Additional Tables S1–S10. [file 12967_2024_5153_MOESM2_ESM.xlsx]

## Sheet: 1
Table S1 Summary information on the genome-wide association studies and QTL studies used as data source
UK Biobank
Phenotype	Sample size(cases/controls)	Population	PMID/Sources
Anxiety	1092/360102	European	https://broad-ukb-sumstats-us-east-1.s3.amazonaws.com/round2/additive-tsvs/F5_ALLANXIOUS.gwas.imputed_v3.both_sexes.tsv.bgz
Depression	1145/360049	European	https://broad-ukb-sumstats-us-east-1.s3.amazonaws.com/round2/additive-tsvs/F5_DEPRESSIO.gwas.imputed_v3.both_sexes.tsv.bgz
Schizophrenia	813/426487	European	https://broad-ukb-sumstats-us-east-1.s3.amazonaws.com/round2/additive-tsvs/F20.gwas.imputed_v3.both_sexes.tsv.bgz
Finngen
Phenotype	Sample size(cases/controls)	Population	PMID/Sources
Anxiety	24662/337577	European	https://storage.googleapis.com/finngen-public-data-r9/summary_stats/finngen_R9_F5_ALLANXIOUS.gz
Depression	43280/329192	European	gs://finngen-public-data-r9/summary_stats/finngen_R9_F5_DEPRESSIO.gz
Schizophrenia	6515/364160	European	https://storage.googleapis.com/finngen-public-data-r9/summary_stats/finngen_R9_F5_SCHZPHR.gz
PGC
Phenotype	Sample size(cases/controls)	Population	PMID/Sources
Anxiety	7016/14745	European	https://figshare.com/articles/dataset/anx2016/14842689
MDD	246363/561190	European	https://datashare.ed.ac.uk/handle/10283/3203
Schizophrenia	76755/243649	European	https://figshare.com/articles/dataset/scz2022/19426775
eQTL	https://yanglab.westlake.edu.cn/data/SMR/GTEx_V8_cis_sqtl_summary_lite.tar
pQTL	https://www.decode.com/summarydata/

## Sheet: 2
Table S2 Detailed results of Mendelian randomization analysis
Exposure-Anxiety/Outcome-Depression
PGC-Finngen
	OR(95%CI)	or_lci95	or_uci95	P value
MR Egger	0.970364	0.869645	1.08275	0.619079
Weighted median	0.978724	0.930982	1.02892	0.399314	heterogeneity	MR-presso	pleiotropy
IVW	0.981441	0.94594	1.01827	0.318951	0.510801	0.7	0.839886
Simple mode	0.976892	0.911298	1.04721	0.538864
Weighted mode	0.978569	0.919953	1.04092	0.522398
PGC-UK biobank
	OR(95%CI)	or_lci95	or_uci95	P value
MR Egger	0.999648	0.99668	1.00263	0.825627
Weighted median	0.999448	0.998583	1.00031	0.211483	heterogeneity	MR-presso	pleiotropy
IVW	0.999389	0.998622	1.00016	0.118969	0.122382	0.236	0.865869
Simple mode	0.998824	0.997478	1.00017	0.138233
Weighted mode	0.999229	0.997816	1.00064	0.326213
Finngen-UK biobank
	OR(95%CI)	or_lci95	or_uci95	P value
MR Egger	1.00014	0.998058	1.00222	0.896653
Weighted median	1.00073	0.99953	1.00192	0.234033	heterogeneity	MR-presso	pleiotropy
IVW	1.00141	1.00057	1.00225	0.000986033	0.189553	0.198	0.198652
Simple mode	1.00054	0.997925	1.00316	0.689067
Weighted mode	1.00062	0.998572	1.00267	0.557407
Exposure-Anxiety/Outcome-Schizophrenia
PGC-Finngen
	OR(95%CI)	or_lci95	or_uci95	P value
MR Egger	0.797486	0.525963	1.20918	0.346661
Weighted median	0.957575	0.803953	1.14055	0.627029	heterogeneity	MR-presso	pleiotropy
IVW	1.0357	0.890576	1.20446	0.648843	0.307922	0.278	0.260866
Simple mode	0.946957	0.731068	1.2266	0.696823
Weighted mode	0.941061	0.759675	1.16576	0.602126
PGC-UK biobank
	OR(95%CI)	or_lci95	or_uci95	P value
MR Egger	1.00022	0.999225	1.00122	0.681702
Weighted median	1.00014	0.999793	1.00049	0.427054	heterogeneity	MR-presso	pleiotropy
IVW	1.0001	0.99982	1.00038	0.481135	0.875667	0.943	0.81525
Simple mode	1.00014	0.99966	1.00062	0.589722
Weighted mode	1.00014	0.999658	1.00062	0.591628
Finngen-UK biobank
	OR(95%CI)	or_lci95	or_uci95	P value
MR Egger	1.00033	0.999478	1.00117	0.455948
Weighted median	1.00003	0.999522	1.00053	0.917788	heterogeneity	MR-presso	pleiotropy
IVW	0.999794	0.999455	1.00013	0.232471	0.690746	0.656	0.186612
Simple mode	1.00066	0.999461	1.00187	0.285338
Weighted mode	1.0006	0.999564	1.00163	0.26254
Exposure-Depression/Outcome-Anxiety
PGC-Finngen
	OR(95%CI)	or_lci95	or_uci95	P value
MR Egger	1.58428	0.742351	3.38106	0.241365
Weighted median	1.78282	1.50802	2.10771	1.2899e-11	heterogeneity	MR-presso	pleiotropy
IVW	1.79742	1.59926	2.02013	7.6634e-23	0.325785	0.457	0.74287
Simple mode	1.86008	1.26279	2.73989	0.00316523
Weighted mode	1.89971	1.36588	2.64219	0.000465741
PGC-UK biobank
	OR(95%CI)	or_lci95	or_uci95	P value
MR Egger	0.998471	0.9932582 1.003712		0.569855
Weighted median	1.00113	0.9996723 1.002584		0.128952	heterogeneity	MR-presso	pleiotropy
IVW	1.00156	1.0005341 1.002595		0.00290926	0.359537	0.353	0.244353
Simple mode	1.00111	0.9976076 1.004627		0.537918
Weighted mode	1.00068	0.9974508 1.003927		0.680925
Finngen-UK biobank
	OR(95%CI)	or_lci95	or_uci95	P value
MR Egger	1.00274	0.991012	1.0146	0.65698
Weighted median	1.00162	1.00002	1.00323	0.0478372	heterogeneity	MR-presso	pleiotropy
IVW	1.00063	0.999417	1.00184	0.309729	0.165201	0.205	0.73039
Simple mode	1.0024	0.999242	1.00556	0.160514
Weighted mode	1.00228	0.999731	1.00484	0.103128
Exposure-Depression/Outcome-Schizophrenia
PGC-Finngen
	OR(95%CI)	or_lci95	or_uci95	P value
MR Egger	0.744848	0.105526	5.25744	0.769043
Weighted median	0.909098	0.59231	1.39532	0.662837	heterogeneity	MR-presso	pleiotropy
IVW	1.06674	0.774447	1.46934	0.692516	0.128396	0.153	0.716655
Simple mode	0.923468	0.363368	2.34692	0.867876
Weighted mode	0.896937	0.389259	2.06674	0.799583
PGC-UK biobank
	OR(95%CI)	or_lci95	or_uci95	P value
MR Egger	0.999725	0.9955410 1.003926		0.898213
Weighted median	1.0003	0.9993409 1.001267		0.536628	heterogeneity	MR-presso	pleiotropy
IVW	1.00017	0.9993825 1.000958		0.672748	0.00468794	0.012	0.833225
Simple mode	1.00046	0.9980662 1.002853		0.710151
Weighted mode	1.00057	0.9982933 1.002853		0.62597
Finngen-UK biobank
	OR(95%CI)	or_lci95	or_uci95	P value
MR Egger	1.00059	0.992934	1.0083	0.883036
Weighted median	1.00036	0.999391	1.00133	0.468557	heterogeneity	MR-presso	pleiotropy
IVW	1.00039	0.999598	1.00117	0.337179	0.154294	0.213	0.9592
Simple mode	1.00025	0.998459	1.00204	0.791306
Weighted mode	1.00023	0.998432	1.00202	0.808131
Exposure-Schizophrenia /Outcome-Anxiety
PGC-Finngen
	OR(95%CI)	or_lci95	or_uci95	P value
MR Egger	1.19372	1.01888	1.39857	0.0300391
Weighted median	1.16393	1.11437	1.21571	8.09144e-12	heterogeneity	MR-presso	pleiotropy
IVW	1.17901	1.13523	1.22448	1.46927e-17	0.529242	0.201	0.874612
Simple mode	1.15336	1.01691	1.30811	0.0279111
Weighted mode	1.17397	1.04434	1.31969	0.00806242
PGC-UK biobank
	OR(95%CI)	or_lci95	or_uci95	P value
MR Egger	1.00067	0.9996843 1.001651		0.185476
Weighted median	1.00025	0.9998601 1.000635		0.210458	heterogeneity	MR-presso	pleiotropy
IVW	1.00029	1.0000400 1.000542		0.0230447	0.852948	0.853	0.438906
Simple mode	0.99993	0.9988341 1.001027		0.900536
Weighted mode	1.00054	0.9996615 1.001428		0.228932
Finngen-UK biobank
	OR(95%CI)	or_lci95	or_uci95	P value
MR Egger	1.00032	0.999132	1.00151	0.607444
Weighted median	0.999993	0.999439	1.00055	0.981689	heterogeneity	MR-presso	pleiotropy
IVW	0.99977	0.999375	1.00016	0.254299	0.606989	0.616	0.35658
Simple mode	1.00016	0.9992	1.00112	0.751687
Weighted mode	1.0001	0.999202	1.00101	0.825477
Exposure-Schizophrenia /Outcome-Depression
PGC-Finngen
	OR(95%CI)	or_lci95	or_uci95	P value
MR Egger	1.14828	1.0205	1.29206	0.0232163
Weighted median	1.12693	1.08886	1.16633	9.4268e-12	heterogeneity	MR-presso	pleiotropy
IVW	1.12561	1.09644	1.15556	1.01908e-18	0.00287117	0.008	0.734469
Simple mode	1.12434	1.00878	1.25314	0.0360843
Weighted mode	1.12686	1.02266	1.24168	0.0172301
PGC-UK biobank
	OR(95%CI)	or_lci95	or_uci95	P value
MR Egger	1.00193	1.0003999 1.003455		0.01452
Weighted median	1.00087	1.0002978 1.001437		0.0028317	heterogeneity	MR-presso	pleiotropy
IVW	1.00079	1.0003983 1.001180		7.58658e-05	0.152437	0.12	0.133293
Simple mode	1.0016	0.9999439 1.003265		0.0602471
Weighted mode	1.00122	0.9997849 1.002662		0.0977518
Finngen-UK biobank
	OR(95%CI)	or_lci95	or_uci95	P value
MR Egger	0.999526	0.997759	1.0013	0.60944
Weighted median	1.00067	0.999808	1.00153	0.127644	heterogeneity	MR-presso	pleiotropy
IVW	1.00074	1.00012	1.00135	0.0184073	0.415915	0.351	0.182545
Simple mode	1.00083	0.999236	1.00243	0.327507
Weighted mode	1.00083	0.999342	1.00232	0.295416

## Sheet: 3
Table S3 Detailed results of LDSC analysis
Finngen				PGC
anxiety		depression		anxiety		depression
rg	rg_se	p		rg	rg_se	p
0.884	0.0674	2.64e-39		0.907	0.0963	4.44e-21
anxiety	rg_se	schizophrenia		anxiety	rg_se	schizophrenia
0.356	0.0858	3.34e-05		-0.0175	0.0243	0.472
depression	rg_se	schizophrenia		depression	rg_se	schizophrenia
0.201	0.0714	0.00494		0.00121	0.00704	0.863

## Sheet: 4
Table S4 GTEx eQTL Whole Blood summary data was used for SMR analysis（The following results satisfy FDR<0.05 and p_HEIDI>0.05 in at least one of Finngen, PGC and UKBB databases; and must be in the same direction across all three databases）
Anxiety
probeID	ProbeChr	Gene	Probe_bp	topSNP	topSNP_chr	topSNP_bp	A1	A2	Freq	b_GWAS	se_GWAS	p_GWAS	b_eQTL	se_eQTL	p_eQTL	b_SMR	se_SMR	p_SMR	p_HEIDI	nsnp_HEIDI	FDR
ENSG00000203875	6	SNHG5	86370710	rs1059307	6	86387888	T	G	0.567594	0.0463918	0.00968404	1.6633e-06	0.704659	0.0130208	0	0.0658358	0.0137966	1.82512e-06	0.669516	20	0.00624282
ENSG00000102572	13	STK24	99102455	rs4772101	13	99207554	A	G	0.337972	0.055483	0.0100668	3.55787e-08	-0.360738	0.0288573	7.39593e-36	-0.153804	0.030498	4.58091e-07	0.109489	20	0.0031338
depression
probeID	ProbeChr	Gene	Probe_bp	topSNP	topSNP_chr	topSNP_bp	A1	A2	Freq	b_GWAS	se_GWAS	p_GWAS	b_eQTL	se_eQTL	p_eQTL	b_SMR	se_SMR	p_SMR	p_HEIDI	nsnp_HEIDI	FDR
ENSG00000145020	3	AMT	49454211	rs11720657	3	49392620	G	A	0.76839	-0.0441867	0.00926731	1.86046e-06	0.355135	0.0240382	2.16255e-49	-0.124422	0.0274205	5.69092e-06	0.157856	20	0.0389316
ENSG00000143801	1	PSEN2	227057885	rs1343744	1	227183022	T	C	0.440358	0.0194	0.0043	6.748e-06	0.195066	0.0314944	5.87775e-10	0.0994535	0.0272721	0.000265613	0.702055	5	0.0392605
ENSG00000163050	1	ADCK3	227085237	rs3795446	1	227180981	C	T	0.493042	0.0183	0.0043	1.882e-05	0.444181	0.0229962	3.98556e-83	0.0411994	0.00991294	3.23688e-05	0.512956	20	0.00901067
ENSG00000162877	1	PM20D1	205797150	rs9438393	1	205782718	G	A	0.394632	0.0163	0.0044	0.0001875	-0.798414	0.0400474	1.95457e-88	-0.0204155	0.00560526	0.000270316	0.352383	20	0.0392605
ENSG00000227740	1	RP11-318C24.2	175873898	rs10798442	1	176004549	G	A	0.450298	-0.0219	0.0043	4.942e-07	0.172881	0.0265386	7.30209e-11	-0.126677	0.031572	6.01257e-05	0.382119	12	0.0133503
ENSG00000136933	9	RABEPK	127962821	rs465689	9	127952746	C	T	0.451292	-0.0168	0.0043	0.0001027	-0.26829	0.0203346	9.52742e-40	0.0626188	0.0167154	0.000179548	0.588804	20	0.0292576
ENSG00000119414	9	PPP6C	127908852	rs6478698	9	127889707	A	G	0.436382	-0.0189	0.0044	1.46e-05	-0.0909892	0.0136164	2.35173e-11	0.207717	0.0574864	0.000302296	0.887907	14	0.0420758
ENSG00000076685	10	NT5C2	104845940	rs12414028	10	104957629	A	T	0.0894632	-0.0348	0.0079	9.353e-06	0.164205	0.0251125	6.20224e-11	-0.21193	0.0580097	0.00025883	0.454468	10	0.0392605
ENSG00000166165	14	CKB	103985996	rs2756127	14	104000183	T	C	0.373757	-0.0287	0.0045	2.145e-10	-0.17041	0.0310747	4.16101e-08	0.168417	0.0405032	3.20876e-05	0.733806	6	0.00901067
ENSG00000166166	14	TRMT61A	103995521	rs2765042	14	103990745	A	G	0.368787	-0.0283	0.0045	3.618e-10	-0.126957	0.0190589	2.71394e-11	0.22291	0.0487458	4.80996e-06	0.308301	20	0.00243027
ENSG00000244691	14	RP11-600F24.2	103878456	rs4906322	14	103879032	G	A	0.293241	-0.0266	0.0048	2.335e-08	0.293801	0.0460426	1.75854e-10	-0.0905375	0.0216386	2.86331e-05	0.195774	17	0.00901067
ENSG00000254531	4	AP001816.1	102268937	rs2850328	4	102268940	C	T	0.292247	0.0173	0.0048	0.0002781	-0.490445	0.0276752	2.86321e-70	-0.0352741	0.00998739	0.000412643	0.203428	20	0.0492298
ENSG00000173992	11	CCS	66360292	rs498045	11	66362997	G	A	0.512922	0.0213	0.0043	8.258e-07	0.195239	0.0192795	4.20275e-24	0.109097	0.0245179	8.59974e-06	0.859357	20	0.0033797
ENSG00000168056	11	LTBP3	65306276	rs4102217	11	65263895	C	G	0.187873	0.0259	0.0055	2.162e-06	0.151178	0.0198974	3.01034e-14	0.171321	0.042802	6.26384e-05	0.860771	20	0.0133503
ENSG00000124920	11	MYRF	61520114	rs198462	11	61524119	A	G	0.494036	-0.0162	0.0043	0.0001884	-0.328849	0.0309449	2.23354e-26	0.0492627	0.0138733	0.000383916	0.387165	20	0.047499
ENSG00000213593	11	TMX2	57480072	rs488769	11	57450720	C	A	0.32505	0.02	0.0045	1.009e-05	0.112358	0.0188059	2.30614e-09	0.178002	0.0499167	0.000362481	0.179969	10	0.0465719
ENSG00000213533	3	TMEM110	52870235	rs2276825	3	52886605	C	T	0.275348	-0.0204	0.005	5.002e-05	0.219125	0.0229122	1.13651e-21	-0.0930975	0.0248077	0.000174894	0.62349	20	0.0292576
ENSG00000055955	3	ITIH4	52846991	rs12496077	3	52886241	A	G	0.264414	-0.0201	0.0051	7.751e-05	0.567132	0.0288813	7.52331e-86	-0.0354415	0.00917195	0.000111492	0.380651	20	0.0196021
ENSG00000272573	3	MUSTN1	52867130	rs12496077	3	52886241	A	G	0.264414	-0.0201	0.0051	7.751e-05	0.297326	0.0292094	2.45776e-24	-0.0676026	0.0183937	0.000237561	0.656044	20	0.0377892
ENSG00000101442	20	ACTR5	37377085	rs2263752	20	37402428	A	G	0.424453	-0.0184	0.0043	2.103e-05	-0.213495	0.0190434	3.60169e-29	0.0861847	0.0215582	6.39441e-05	0.887081	20	0.0133503
ENSG00000231852	6	CYP21A2	32006042	rs2854275	6	32628428	A	C	0.10338	-0.0321	0.0063	3.745e-07	0.715332	0.0770335	1.60214e-20	-0.0448743	0.0100458	7.93333e-06	0.0600697	20	0.00331266
ENSG00000204338	6	CYP21A1P	31973413	rs204883	6	32032743	A	G	0.446322	0.0168	0.0044	0.0001365	0.435623	0.0425207	1.24661e-24	0.0385655	0.0107791	0.000346516	0.263113	20	0.0456179
ENSG00000204366	6	ZBTB12	31867384	rs111518019	6	31329628	A	G	0.0447316	0.0546	0.0112	1.01e-06	1.62578	0.0974578	1.77505e-62	0.0335839	0.00717714	2.87874e-06	0.791936	20	0.00174844
ENSG00000214894	6	LINC00243	30766431	rs2596500	6	31321267	C	A	0.084493	-0.0453	0.0064	1.146e-12	0.496895	0.0581661	1.3114e-17	-0.0911661	0.0167267	5.02737e-08	0.225348	20	8.39696e-05
ENSG00000225851	6	HLA-S	31349851	rs147642505	6	31294886	T	C	0.280318	0.0229	0.0052	9.104e-06	0.635055	0.053515	1.7595e-32	0.0360599	0.00873392	3.64799e-05	0.0546642	20	0.00937394
ENSG00000142599	1	RERE	8412457	rs301802	1	8497307	A	T	0.528827	-0.023	0.0044	1.367e-07	0.212626	0.0140442	8.84571e-52	-0.108171	0.0218923	7.77015e-07	0.142409	20	0.000865207
ENSG00000146555	7	SDK1	3341080	rs7793200	7	3333020	G	C	0.322068	-0.0177	0.0046	0.000115	0.568463	0.0490281	4.38733e-31	-0.0311366	0.00852596	0.00026023	0.760618	20	0.0392605
Schizophrenia
probeID	ProbeChr	Gene	Probe_bp	topSNP	topSNP_chr	topSNP_bp	A1	A2	Freq	b_GWAS	se_GWAS	p_GWAS	b_eQTL	se_eQTL	p_eQTL	b_SMR	se_SMR	p_SMR	p_HEIDI	nsnp_HEIDI	FDR
ENSG00000204305	6	AGER	32148745	rs204995	6	32154285	G	A	0.2167	-0.0943006	0.0106	4.806e-19	0.145787	0.0220282	3.63608e-11	-0.646838	0.121815	1.0963e-07	0.123965	10	1.91431e-05
ENSG00000214174	17	AMZ2P1	62962668	rs35122942	17	62971597	A	G	0.0914513	-0.0489044	0.0153	0.001375	0.988951	0.04721	1.95998e-97	-0.0494508	0.01565	0.0015788	0.158248	20	0.0331839
ENSG00000001629	7	ANKIB1	91875548	rs12669943	7	91554238	C	G	0.0944334	-0.0463014	0.0141	0.001003	0.15554	0.0215928	5.87623e-13	-0.297681	0.0996272	0.00280852	0.526904	12	0.0487909
ENSG00000159720	16	ATP6V0D1	67471917	rs11860837	16	67480263	G	A	0.0387674	0.0671018	0.0201	0.0008419	-0.268602	0.0199105	1.78042e-41	-0.249819	0.0770892	0.00119259	0.195497	20	0.0281998
ENSG00000156735	8	BAG4	38034051	rs7834862	8	38086009	G	A	0.257455	-0.0481995	0.0102	2.334e-06	0.11734	0.0188779	5.10879e-10	-0.410768	0.109195	0.000168706	0.231869	8	0.00713416
ENSG00000166170	14	BAG5	104022881	rs34026011	14	104050883	A	G	0.274354	0.063302	0.0095	2.785e-11	0.136722	0.0224095	1.05351e-09	0.462998	0.102893	6.80196e-06	0.208337	10	0.000605454
ENSG00000173715	11	C11orf80	66511922	rs55981088	11	66615012	T	C	0.106362	0.0625033	0.016	8.969e-05	-0.235919	0.0349545	1.48538e-11	-0.264935	0.0783606	0.00072229	0.705695	4	0.0208191
ENSG00000162972	2	C2orf47	200820040	rs166845	2	200823360	A	T	0.821074	-0.081497	0.011	1.113e-13	-0.207639	0.0249791	9.37097e-17	0.392494	0.0709647	3.18718e-08	0.182903	20	8.09606e-06
ENSG00000178074	2	C2orf69	200775979	rs2163548	2	201226862	G	C	0.131213	0.0916001	0.0126	3.553e-13	0.133609	0.0233186	1.00597e-08	0.685583	0.15235	6.79354e-06	0.704387	19	0.000605454
ENSG00000151470	4	C4orf33	130014472	rs1757935	4	130023759	T	A	0.807157	0.0372035	0.0114	0.001059	-0.383829	0.0298477	7.59998e-38	-0.0969274	0.0306422	0.00156046	0.26505	20	0.0330551
ENSG00000178538	8	CA8	61099906	rs7843385	8	61187018	C	T	0.411531	-0.0347009	0.0088	7.613e-05	0.260962	0.0363649	7.1672e-13	-0.132973	0.038477	0.000548447	0.25851	7	0.0172961
ENSG00000166762	15	CATSPER2	43920701	rs28578041	15	43988604	A	G	0.100398	-0.052004	0.015	0.000529	-0.400385	0.0427673	7.82771e-21	0.129885	0.0399503	0.00114933	0.257072	20	0.0276896
ENSG00000151773	13	CCDC122	44398045	rs12875052	13	44449368	C	G	0.497018	-0.0418039	0.0087	1.372e-06	0.407294	0.0467174	2.8254e-18	-0.102638	0.0243899	2.57394e-05	0.232737	20	0.00153759
ENSG00000148600	10	CDHR1	85954410	rs7916271	10	85954220	T	C	0.524851	-0.0341985	0.0089	0.0001107	0.17347	0.028373	9.72119e-10	-0.197144	0.0605972	0.00114054	0.234072	11	0.0276409
ENSG00000176749	17	CDK5R1	30813637	rs62065492	17	30822607	T	C	0.482107	-0.0369971	0.0087	2.188e-05	0.191405	0.0204086	6.68239e-21	-0.193292	0.0499076	0.000107505	0.862004	20	0.00504901
ENSG00000143771	1	CNIH4	224544552	rs12062871	1	224653597	G	T	0.247515	0.0358034	0.0103	0.0005063	-0.142578	0.0132024	3.46533e-27	-0.251114	0.0758912	0.000936726	0.0911448	17	0.0242817
ENSG00000160471	19	COX6B2	55860674	rs12461665	19	55865350	A	G	0.536779	0.0344051	0.0093	0.0002183	0.408158	0.0282874	3.40007e-47	0.0842936	0.0235223	0.000338937	0.907888	20	0.0119594
ENSG00000095794	10	CREM	35415719	rs2295415	10	35501438	G	A	0.183897	0.040395	0.0112	0.0003243	-0.191256	0.0219507	2.95999e-18	-0.211209	0.0633792	0.000860791	0.510796	19	0.0233545
ENSG00000261596	16	CTB-31N19.3	21638063	rs226011	16	21645256	T	C	0.696819	0.0367988	0.0096	0.0001232	-0.285381	0.0227967	5.91121e-36	-0.128946	0.0351809	0.000247111	0.0947779	20	0.00909635
ENSG00000248489	5	CTD-2007H13.3	98264875	rs34495	5	98265807	T	G	0.302187	-0.031799	0.0096	0.0008832	0.457518	0.042324	3.08999e-27	-0.0695033	0.0219458	0.00153995	0.586503	20	0.0329647
ENSG00000163131	1	CTSS	150702672	rs41271951	1	150737220	G	A	0.0765408	-0.0600974	0.0166	0.0003043	-0.238257	0.0330087	5.27557e-13	0.252238	0.0779454	0.00121181	0.532999	20	0.0285552
ENSG00000112659	6	CUL9	43149913	rs6924555	6	43150980	C	T	0.120278	-0.0633034	0.0122	2.261e-07	-0.207681	0.0285774	3.66684e-13	0.304811	0.0721806	2.41189e-05	0.57114	12	0.00149318
ENSG00000112514	6	CUTA	33384219	rs78306789	6	33457133	A	G	0.116302	0.0515986	0.0123	2.802e-05	-0.099271	0.0158631	3.90012e-10	-0.519775	0.149167	0.000493004	0.108759	15	0.0160639
ENSG00000231852	6	CYP21A2	32006042	rs1617322	6	32673893	A	C	0.104374	-0.136801	0.0137	2.498e-23	0.721103	0.0773133	1.08879e-20	-0.189711	0.0278327	9.3542e-12	0.0516314	20	1.2546e-08
ENSG00000205702	22	CYP2D7P1	42536214	rs11090076	22	42514190	C	T	0.336978	-0.060201	0.0091	4.163e-11	-0.270834	0.0275228	7.54372e-23	0.22228	0.040487	4.0158e-08	0.11243	20	9.767e-06
ENSG00000136271	7	DDX56	44605016	rs217401	7	44591277	A	C	0.431412	0.0319965	0.0088	0.000271	-0.0959582	0.015277	3.35946e-10	-0.333442	0.105963	0.00165084	0.173552	11	0.0342096
ENSG00000112667	6	DNPH1	43193367	rs2233823	6	43193947	A	G	0.0705765	-0.0663962	0.0146	5.651e-06	-0.303801	0.0379526	1.19712e-15	0.218552	0.055272	7.68193e-05	0.0907864	18	0.00384662
ENSG00000167264	16	DUS2	68021649	rs56303487	16	68029739	T	C	0.184891	0.0465991	0.011	2.297e-05	0.355988	0.0268865	5.12863e-40	0.130901	0.032443	5.46509e-05	0.638973	20	0.00296036
ENSG00000038358	16	EDC4	67906926	rs117571960	16	68271261	G	C	0.0328032	0.0762009	0.021	0.0002812	0.221882	0.0391016	1.39092e-08	0.34343	0.112341	0.00223543	0.328165	15	0.0419373
ENSG00000177096	22	FAM109B	42470255	rs133382	22	42471774	T	C	0.662028	0.0603022	0.0091	3.944e-11	0.196523	0.0271491	4.53154e-13	0.306845	0.0627778	1.01969e-06	0.0744132	12	0.000119725
ENSG00000101447	20	FAM83D	37554955	rs974561	20	37591184	C	G	0.213718	-0.0441987	0.0111	6.695e-05	-0.229043	0.0309955	1.47327e-13	0.192971	0.0550505	0.000456014	0.350566	20	0.0152654
ENSG00000204681	6	GABBR1	29523406	rs2747429	6	29648377	C	T	0.188867	-0.0859024	0.0104	1.455e-16	0.203498	0.0279546	3.34817e-13	-0.422129	0.0772945	4.72643e-08	0.218469	20	1.0729e-05
ENSG00000167491	19	GATAD2A	19496635	rs4808967	19	19640524	C	T	0.324056	0.0713027	0.009	2.456e-15	0.200966	0.0175284	1.97385e-30	0.3548	0.0544355	7.13479e-11	0.540777	20	6.07349e-08
ENSG00000146830	7	GIGYF1	100277130	rs221803	7	100291200	T	C	0.888668	-0.0648978	0.0138	2.674e-06	-0.306817	0.0324118	2.90179e-21	0.21152	0.0502225	2.53512e-05	0.273997	20	0.00153382
ENSG00000080854	11	IGSF9B	133778459	rs329642	11	133812299	C	T	0.4334	-0.0542988	0.0087	4.833e-10	0.222313	0.0256746	4.76475e-18	-0.244245	0.0482404	4.12541e-07	0.269523	20	5.2026e-05
ENSG00000184903	7	IMMP2L	110303110	rs1978247	7	110892851	T	C	0.365805	-0.0603987	0.0092	4.334e-11	0.243645	0.0321342	3.39982e-14	-0.247896	0.0499476	6.93669e-07	0.107249	20	8.43551e-05
ENSG00000169592	16	INO80E	30006615	rs8054556	16	29958216	A	G	0.452286	-0.0657971	0.0087	3.652e-14	-0.189531	0.0224051	2.6901e-17	0.347157	0.061573	1.71891e-08	0.577576	16	5.3208e-06
ENSG00000109452	4	INPP4B	142944313	rs1373036	4	143625262	A	G	0.746521	0.0332983	0.0102	0.00113	0.132927	0.0177888	7.86694e-14	0.250501	0.0837369	0.00277593	0.0876124	20	0.0487519
ENSG00000205726	21	ITSN1	35014706	rs2300375	21	35030075	T	C	0.304175	0.0334017	0.0093	0.0003446	-0.287341	0.0289099	2.81105e-23	-0.116244	0.034414	0.000730657	0.0696679	20	0.0208191
ENSG00000234616	8	JRK	143738874	rs2976400	8	143743611	G	A	0.652087	-0.0309026	0.0092	0.0007845	-0.209465	0.0177085	2.78166e-32	0.147531	0.045658	0.00123263	0.0806668	20	0.0288461
ENSG00000214401	17	KANSL1-AS1	44270942	rs199456	17	44797919	T	C	0.224652	-0.0577971	0.0109	1.307e-07	1.28017	0.0351072	4.03845e-291	-0.045148	0.00860404	1.54346e-07	0.142548	3	2.50261e-05
ENSG00000172977	11	KAT5	65479467	rs4930304	11	65463447	G	T	0.351889	0.045102	0.009	5.025e-07	0.124692	0.0209287	2.55432e-09	0.361707	0.0943152	0.000125519	0.509514	16	0.00562358
ENSG00000235750	1	KIAA0040	175126123	rs2205604	1	175155207	G	T	0.694831	0.0343016	0.0093	0.0002376	-0.0871254	0.0147474	3.46592e-09	-0.393704	0.125837	0.00175594	0.241309	9	0.0354602
ENSG00000136141	13	LRCH1	47127303	rs4942557	13	47183068	A	G	0.782306	-0.0379025	0.0101	0.0001793	-0.13853	0.0222949	5.1805e-10	0.273605	0.085174	0.00131672	0.364824	20	0.0300849
ENSG00000173621	11	LRFN4	66624118	rs7122539	11	66662731	A	G	0.337972	-0.0356953	0.0091	8.483e-05	-0.376807	0.0295718	3.45016e-37	0.0947309	0.0252687	0.000177583	0.569494	20	0.0071827
ENSG00000161328	11	LRRC56	537527	rs112360405	11	537466	T	G	0.112326	-0.0471984	0.014	0.0007273	-0.39457	0.0434011	9.79213e-20	0.11962	0.0378428	0.00157244	0.820923	20	0.0331526
ENSG00000142733	1	MAP3K6	27681675	rs28385651	1	27696330	C	T	0.0258449	-0.079698	0.0249	0.00139	-0.64634	0.0743345	3.46781e-18	0.123307	0.0410519	0.00266736	0.89109	11	0.0478357
ENSG00000111877	6	MCM9	119134605	rs147886588	6	119215902	G	C	0.196819	-0.040998	0.0116	0.0003882	0.240033	0.0304715	3.34514e-15	-0.170801	0.052968	0.00126142	0.516649	20	0.0292186
ENSG00000197006	16	METTL9	21608539	rs226011	16	21645256	T	C	0.696819	0.0367988	0.0096	0.0001232	-0.229531	0.0179186	1.44807e-37	-0.160322	0.0436569	0.000240363	0.159626	20	0.0089938
ENSG00000197696	15	NMB	85198360	rs2175567	15	85200946	C	G	0.257455	-0.0641009	0.0098	6.032e-11	-0.210594	0.0370655	1.33388e-08	0.304382	0.0709615	1.79163e-05	0.384901	9	0.00123226
ENSG00000108559	17	NUP88	5264258	rs1058398	17	5288760	G	A	0.43837	-0.0377966	0.0088	1.893e-05	-0.11743	0.0173533	1.31476e-11	0.321865	0.0887585	0.000287508	0.413614	14	0.0104702
ENSG00000054277	1	OPN3	241753404	rs676750	1	241796284	G	A	0.661034	0.0329985	0.0093	0.0003785	0.34324	0.0369907	1.70929e-20	0.0961383	0.0290081	0.000919098	0.750048	11	0.0241663
ENSG00000167004	15	PDIA3	44038590	rs7175129	15	44030018	A	G	0.717694	0.0579999	0.0098	2.661e-09	0.11789	0.0195054	1.5036e-09	0.491984	0.116346	2.35122e-05	0.360725	20	0.00148258
ENSG00000198961	5	PJA2	108670410	rs11738695	5	108699161	A	C	0.584493	-0.0317021	0.0087	0.0002802	-0.0851973	0.0090728	5.97691e-21	0.372103	0.109535	0.000680995	0.121086	20	0.0199038
ENSG00000104886	19	PLEKHJ1	2230002	rs77188636	19	2196156	T	C	0.0477137	0.0769998	0.0212	0.0002723	0.252505	0.0380261	3.13035e-11	0.304944	0.0956975	0.00143986	0.133326	19	0.0316021
ENSG00000143442	1	POGZ	151375200	rs12068368	1	151424971	C	T	0.853877	0.0396976	0.0115	0.000545	-0.260013	0.0216046	2.32409e-33	-0.152676	0.0460119	0.000906081	0.210871	19	0.0240094
ENSG00000092020	14	PPP2R3C	35554673	rs2415260	14	35570243	A	G	0.162028	-0.0518996	0.0116	7.188e-06	-0.403995	0.0217855	9.08556e-77	0.128466	0.0295371	1.36567e-05	0.239425	20	0.00102201
ENSG00000041357	15	PSMA4	78832747	rs503464	15	78857896	A	T	0.255467	-0.0728972	0.0103	1.327e-12	-0.123267	0.0158318	6.91455e-15	0.591377	0.11292	1.63098e-07	0.183203	20	2.58301e-05
ENSG00000029725	17	RABEP1	5185558	rs1065483	17	5284770	A	G	0.455268	-0.0399993	0.0087	4.928e-06	0.237022	0.0195304	6.80235e-34	-0.168758	0.0392511	1.71238e-05	0.524163	20	0.00120219
ENSG00000152061	1	RABGAP1L	174128548	rs61826844	1	174049585	G	C	0.17495	-0.0528012	0.0113	3.067e-06	0.204218	0.0290052	1.9124e-12	-0.258553	0.06641	9.8896e-05	0.466649	20	0.00477647
ENSG00000173653	11	RCE1	66610306	rs6591223	11	66609289	T	C	0.335984	-0.0320993	0.0091	0.0004175	-0.115603	0.0197336	4.67948e-09	0.277668	0.0918862	0.00251219	0.384693	14	0.0463631
ENSG00000172922	11	RNASEH2C	65482367	rs3372	11	65485218	A	G	0.355865	0.0440041	0.009	9.4e-07	-0.175134	0.0193578	1.46689e-19	-0.25126	0.0584136	1.69726e-05	0.182899	20	0.00120219
ENSG00000254634	16	RP11-231C14.3	29437121	rs7195216	16	30336030	T	A	0.431412	-0.0321961	0.0089	0.0002882	-0.238721	0.0407967	4.87235e-09	0.134869	0.0438314	0.00209097	0.198544	6	0.0401166
ENSG00000255201	8	RP11-350N15.4	38279407	rs36061954	8	38329650	T	C	0.380716	0.0299954	0.0088	0.0006788	0.29052	0.0413301	2.07634e-12	0.103247	0.0336639	0.00216218	0.386003	11	0.0409012
ENSG00000171658	3	RP11-443P15.2	185677732	rs10937232	3	185676165	G	A	0.55666	-0.0454035	0.0087	1.575e-07	-0.320054	0.0273702	1.3753e-31	0.141862	0.0297672	1.8819e-06	0.254903	20	0.000206706
ENSG00000213045	1	RP11-532L16.1	200298289	rs2790109	1	200311868	G	C	0.735586	0.0355961	0.0097	0.0002583	-0.215882	0.035934	1.88124e-09	-0.164887	0.0526512	0.00173808	0.290615	6	0.0352878
ENSG00000259514	15	RP11-685G9.2	76631950	rs78181637	15	76672569	C	A	0.0695825	0.0703044	0.0153	4.501e-06	-0.321393	0.0500562	1.35702e-10	-0.218749	0.0585406	0.000186446	0.0636905	6	0.00738196
ENSG00000269940	14	RP11-73M18.7	104160897	rs12884809	14	104095320	A	G	0.310139	0.055703	0.0091	9.425e-10	0.230884	0.0421721	4.37982e-08	0.24126	0.0591216	4.48931e-05	0.0965915	8	0.00252663
ENSG00000255455	11	RP11-890B15.3	130736149	rs11600182	11	130778510	G	A	0.198807	0.0519988	0.0106	9.826e-07	0.298395	0.0223357	1.04189e-40	0.174262	0.0378425	4.1263e-06	0.109	20	0.000384933
ENSG00000272368	12	RP4-605O3.4	50505980	rs56709084	12	50563890	C	T	0.435388	0.0358034	0.0087	4.249e-05	0.4204	0.0467628	2.47105e-19	0.085165	0.0227598	0.00018263	0.145979	20	0.00727315
ENSG00000197958	9	RPL12	130209953	rs10987645	9	130181223	G	C	0.632207	0.0292023	0.0088	0.0009508	0.216796	0.0133931	6.22062e-59	0.134699	0.0414353	0.00115068	0.080094	20	0.0276896
ENSG00000167526	16	RPL13	89627065	rs2280370	16	89627460	G	T	0.16998	0.0423023	0.0109	0.0001083	-0.117242	0.0129729	1.60341e-19	-0.360811	0.10118	0.000362415	0.752908	20	0.0126566
ENSG00000111011	12	RSRC2	122989190	rs10846830	12	122897220	G	C	0.761431	0.0425005	0.0101	2.44e-05	-0.117692	0.0202562	6.24059e-09	-0.361116	0.10596	0.000654302	0.118216	7	0.019373
ENSG00000133318	11	RTN3	63448918	rs566255	11	63512565	C	T	0.808151	-0.0404027	0.0109	0.0002112	-0.100809	0.0142179	1.33813e-12	0.400785	0.122009	0.00102028	0.776004	9	0.0254873
ENSG00000085365	5	SCAMP1	77656339	rs2362827	5	77706878	C	T	0.769384	0.0320997	0.01	0.001375	-0.172633	0.01941	5.89266e-19	-0.185942	0.0615836	0.00253323	0.224904	20	0.0464995
ENSG00000146285	6	SCML4	108025308	rs12524119	6	108150125	C	A	0.529821	-0.0399993	0.0087	4.529e-06	0.334579	0.0281327	1.28847e-32	-0.119551	0.0278782	1.80023e-05	0.275712	20	0.00123226
ENSG00000073169	22	SELO	50639408	rs2272848	22	50646318	A	G	0.622266	0.0296966	0.0088	0.000779	0.144535	0.0186054	7.94689e-15	0.205463	0.0663814	0.00196687	0.0919394	20	0.0386006
ENSG00000140264	15	SERF2	44069285	rs7174260	15	44044186	G	C	0.183897	-0.0481995	0.0114	2.343e-05	-0.111592	0.0187542	2.67733e-09	0.431926	0.125321	0.000567803	0.749403	11	0.0176563
ENSG00000117601	1	SERPINC1	173872947	rs9283385	1	173897522	G	A	0.117296	-0.0548953	0.0135	4.572e-05	0.30615	0.049491	6.17209e-10	-0.179309	0.0527699	0.00067898	0.0936042	8	0.0199038
ENSG00000156398	10	SFXN2	104474295	rs2902548	10	104487382	T	C	0.167992	-0.0452028	0.0119	0.0001425	-0.223601	0.0319339	2.52349e-12	0.202158	0.0605468	0.000841178	0.178561	3	0.0230057
ENSG00000104969	19	SGTA	2754712	rs6510701	19	2775723	T	C	0.71173	0.0353992	0.0109	0.001174	0.161962	0.0183742	1.20073e-18	0.218565	0.0717222	0.00230845	0.128559	4	0.0429523
ENSG00000141873	19	SLC39A3	2732202	rs10407667	19	2731527	T	C	0.295229	0.0319965	0.0096	0.0008698	0.297898	0.0262587	7.87722e-30	0.107407	0.0335878	0.00138473	0.776722	20	0.030918
ENSG00000158792	16	SPATA2L	89762751	rs396742	16	89768056	G	C	0.456262	0.0440982	0.0089	6.357e-07	-0.273159	0.0216159	1.32066e-36	-0.161438	0.0349968	3.9702e-06	0.519906	20	0.000375515
ENSG00000167523	16	SPATA33	89724210	rs12920969	16	89699523	A	G	0.473161	0.0435967	0.0088	7.907e-07	0.257796	0.034327	5.91289e-14	0.169113	0.0408939	3.54322e-05	0.415051	20	0.00204486
ENSG00000198198	1	SZT2	43855553	rs2992036	1	43926266	G	C	0.421471	-0.0428008	0.0088	1.043e-06	0.124176	0.0191957	9.86816e-11	-0.344679	0.088663	0.000101275	0.236254	8	0.00482295
ENSG00000156414	14	TDRD9	104394799	rs34288430	14	104450892	A	G	0.285288	-0.0338022	0.0095	0.0003743	0.27943	0.0179252	8.69276e-55	-0.120968	0.0348722	0.00052257	0.239961	20	0.0168659
ENSG00000177683	7	THAP5	108194987	rs10253210	7	108217692	T	C	0.484095	-0.0312952	0.0086	0.0002838	0.0998347	0.0125633	1.91775e-15	-0.31347	0.0947449	0.000937753	0.276324	17	0.0242817
ENSG00000051596	5	THOC3	175344876	rs57351364	5	175339107	A	G	0.738569	-0.0369971	0.011	0.0008114	-0.415357	0.0419855	4.47024e-23	0.089073	0.0279719	0.0014507	0.0581114	9	0.0316643
ENSG00000113119	5	TMCO6	140019012	rs2073512	5	140058893	T	C	0.238569	0.046201	0.0101	4.619e-06	0.126363	0.0216719	5.51855e-09	0.365621	0.10159	0.000319469	0.278848	8	0.0115296
ENSG00000158604	7	TMED4	44617493	rs217364	7	44617154	C	T	0.591451	0.0423023	0.0088	1.498e-06	-0.159074	0.0245465	9.14052e-11	-0.265928	0.0688781	0.000112992	0.722226	6	0.00514054
ENSG00000159202	17	UBE2Z	46985731	rs62075850	17	47012504	G	A	0.557654	0.0297996	0.0086	0.0005376	-0.335549	0.023785	3.4099e-45	-0.0888086	0.0263914	0.00076528	0.0639431	20	0.0214467
ENSG00000102595	13	UGGT2	96453834	rs117460454	13	96815074	C	T	0.0994036	-0.0539009	0.0147	0.0002514	-0.376656	0.0530605	1.2601e-12	0.143104	0.0439267	0.00112286	0.33321	20	0.0274075
ENSG00000120314	5	WDR55	140044261	rs72800942	5	140115534	T	C	0.239563	0.0486022	0.0101	1.531e-06	0.198802	0.0279629	1.16475e-12	0.244475	0.0613478	6.74609e-05	0.0855292	20	0.00348037
ENSG00000250067	19	YJEFN3	19627036	rs998732	19	19378671	G	A	0.166998	0.0631954	0.0116	4.753e-08	-0.203354	0.0284848	9.39964e-13	-0.310766	0.0717555	1.48505e-05	0.287964	20	0.00108744
ENSG00000166793	11	YPEL4	57412560	rs1647403	11	57426428	G	C	0.600398	0.0391047	0.0088	9.761e-06	0.109948	0.0199458	3.54079e-08	0.355666	0.102806	0.000541025	0.31265	4	0.0172167
ENSG00000156599	11	ZDHHC5	57435219	rs1783985	11	57431470	A	G	0.599404	0.0390007	0.0088	1.009e-05	0.103357	0.0153124	1.47951e-11	0.37734	0.101854	0.000211635	0.282762	20	0.00814256
ENSG00000140265	15	ZSCAN29	43650370	rs694725	15	43756210	G	A	0.303181	-0.0560967	0.0094	2.76e-09	-0.170185	0.0222647	2.11041e-14	0.329622	0.0700743	2.55249e-06	0.439864	20	0.000251919

## Sheet: 5
Table S5 Decode pQTL Whole Blood summary data was used for SMR analysis（The following results satisfy FDR<0.05 and p_HEIDI>0.05 in at least one of Finngen, PGC and UKBB databases; and must be in the same direction across all three databases）
Anxiety
probeID	ProbeChr	Gene	Probe_bp	topSNP	topSNP_chr	topSNP_bp	A1	A2	Freq	b_GWAS	se_GWAS	p_GWAS	b_eQTL	se_eQTL	p_eQTL	b_SMR	se_SMR	p_SMR	p_HEIDI	nsnp_HEIDI	FDR
13463_1	2	PXDN	1688370	rs73182757	2	1744125	G	A	0.239563	-0.0452071	0.010437	1.48149e-05	0.1467	0.00909251	1.46802e-58	-0.30816	0.0736644	2.87309e-05	0.0751525	20	0.0282404
depression
probeID	ProbeChr	Gene	Probe_bp	topSNP	topSNP_chr	topSNP_bp	A1	A2	Freq	b_GWAS	se_GWAS	p_GWAS	b_eQTL	se_eQTL	p_eQTL	b_SMR	se_SMR	p_SMR	p_HEIDI	nsnp_HEIDI	FDR
18340_2	1	PSMB4	151400748	rs4246527	1	151431472	T	C	0.853877	0.0246	0.0057	1.617e-05	0.6383	0.00979	0	0.0385399	0.00894951	1.65959e-05	0.0582213	20	0.00337819
6462_12	3	TIMP4	12155990	rs184262	3	12093240	G	A	0.849901	-0.021	0.0057	0.0002477	0.4228	0.011237	8.17036699999999e-310	-0.0496689	0.013546	0.000245725	0.417186	20	0.0269339
7955_195	3	ITIH1	52784832	rs1042779	3	52786995	G	A	0.398608	-0.0164	0.0045	0.0002233	-0.5121	0.006207	0	0.032025	0.00879592	0.000271693	0.347254	20	0.0276523
7145_1	3	ITIH3	52801784	rs2071044	3	52813585	T	C	0.498012	-0.0159	0.0043	0.0002414	0.4812	0.005959	0	-0.0330424	0.00894536	0.000220924	0.127788	20	0.0269339
17769_28	3	PCNP	101584322	rs13060373	3	101631980	G	A	0.474155	-0.016	0.0043	0.000225	0.0816	0.00814162	1.213e-23	-0.196078	0.0562104	0.000486117	0.387127	20	0.046872
7081_2	6	BTN3A1	26408722	rs149123117	6	26670390	G	A	0.0864811	-0.046	0.0068	1.581e-11	-0.0751	0.0133511	1.855e-08	0.612517	0.141619	1.52463e-05	0.278277	20	0.00337819
5102_55	6	MICB	31503002	rs3130063	6	31590925	T	C	0.0815109	-0.0425	0.0064	3.977e-11	-1.0234	0.009976	0	0.0415282	0.00626675	3.43145e-11	0.172244	20	3.14321e-08
8687_26	7	TMEM106B	12227318	rs3173615	7	12229791	G	C	0.40159	0.029	0.0043	2.18e-11	-0.1116	0.00802906	6.37804e-44	-0.259857	0.0428266	1.29794e-09	0.207417	20	4.75567e-07
6525_17	10	DUSP13	75101826	rs4746262	10	75093631	C	G	0.44334	0.0176	0.0044	5.35e-05	-0.1503	0.008252	4.01297e-74	-0.117099	0.0299724	9.34901e-05	0.785577	20	0.0142728
13068_139	11	CCS	66599586	rs498045	11	66595526	G	A	0.512922	0.0213	0.0043	8.258e-07	0.1131	0.00805288	8.30604e-45	0.188329	0.0403149	2.99078e-06	0.289042	20	0.00078273
6478_2	19	IGLON5	51321268	rs148108087	19	51278201	A	G	0.0487078	-0.0402	0.01	5.474e-05	0.2048	0.0182474	3.12599e-29	-0.196289	0.0518657	0.00015398	0.52679	19	0.0201493
Schizophrenia
probeID	ProbeChr	Gene	Probe_bp	topSNP	topSNP_chr	topSNP_bp	A1	A2	Freq	b_GWAS	se_GWAS	p_GWAS	b_eQTL	se_eQTL	p_eQTL	b_SMR	se_SMR	p_SMR	p_HEIDI	nsnp_HEIDI	FDR
10714_7	17	ACE	63487720	rs4363	17	63497131	A	G	0.439364	0.0338981	0.0087	9.838e-05	-0.6254	0.005857	0	-0.0542023	0.0139204	9.87095e-05	0.161575	20	0.00501797
7933_75	7	ADAM22	88068516	rs2279542	7	87935182	G	C	0.522863	0.0460021	0.0092	5.52e-07	-0.2768	0.008086	8.07982e-257	-0.166192	0.0335897	7.5088e-07	0.640773	20	9.20078e-05
2813_11	16	AGRP	67483059	rs34123523	16	67483276	T	C	0.0377734	0.0676045	0.0204	0.000911	0.511	0.020017	9.57301e-144	0.132299	0.0402567	0.00101486	0.761392	20	0.0278406
18172_71	6	ASF1A	118901662	rs150141688	6	118856872	A	T	0.195825	-0.0404987	0.0116	0.0004727	0.1314	0.0106966	1.10099e-34	-0.30821	0.0917762	0.000784309	0.0693364	20	0.023251
7081_2	6	BTN3A1	26408722	rs9379875	6	26444504	T	C	0.116302	-0.155002	0.0143	1.718e-27	-0.0756	0.0134634	1.963e-08	2.05029	0.411216	6.16702e-07	0.378578	20	8.09642e-05
6626_81	7	CHST12	2426036	rs6952433	7	2357003	G	A	0.784294	-0.0444952	0.0107	2.94e-05	-0.2047	0.00986154	1.051e-95	0.217368	0.0533102	4.55388e-05	0.868042	20	0.00270001
15542_19	15	CKMT1A	43696054	rs28433760	15	43696643	A	G	0.100398	-0.0533038	0.015	0.000393	-0.202	0.0146905	5.067e-43	0.26388	0.0766971	0.000580541	0.346072	20	0.0183971
3181_50	1	CTSS	150748018	rs41271951	1	150764744	G	A	0.0765408	-0.0600974	0.0166	0.0003043	-0.7051	0.010943	0	0.0852325	0.0235799	0.000300782	0.0530738	20	0.0106315
9769_48	2	DNER	229536092	rs62193248	2	229732201	T	A	0.355865	-0.0339955	0.0092	0.000208	-0.1848	0.00866492	6.32502e-101	0.183959	0.0505252	0.000271661	0.662389	20	0.0104024
17785_11	6	DNPH1	43227555	rs144767533	6	43218400	C	T	0.0805169	-0.0654038	0.0141	3.615e-06	-0.1574	0.0137766	3.12902e-30	0.415526	0.0966821	1.72455e-05	0.139972	20	0.0015094
8327_26	16	DPEP2	67993990	rs141039314	16	67904262	T	C	0.0347913	0.0773023	0.0208	0.0001982	-0.3386	0.0212483	3.59994e-57	-0.2283	0.0630779	0.000295368	0.658976	20	0.0106315
8957_72	2	ERLEC1	53810024	rs2542580	2	53824607	A	C	0.177932	-0.0473033	0.0112	2.464e-05	-0.1003	0.0109307	4.473e-20	0.471619	0.122926	0.000124741	0.19122	20	0.00573183
18896_23	13	HS6ST3	96464834	rs9562027	13	96110589	T	A	0.467197	0.0398017	0.0087	4.916e-06	0.0954	0.0082705	8.79199e-31	0.417208	0.0981057	2.11262e-05	0.466029	20	0.00164573
13124_20	15	ISLR2	74119426	rs923118	15	74173930	T	G	0.192843	0.034105	0.0105	0.001184	0.2143	0.00958547	1.038e-110	0.159146	0.0495111	0.0013074	0.955062	20	0.0338451
13992_12	17	NSF	46674174	rs3874943	17	46494702	G	A	0.497018	0.0544984	0.0093	4.247e-09	-0.1197	0.0080717	9.43006e-50	-0.455292	0.0835403	5.03794e-08	0.492039	11	9.25973e-06
18340_2	1	PSMB4	151400748	rs4246527	1	151431472	T	C	0.853877	0.0388968	0.0114	0.0006408	0.6383	0.00979	0	0.0609381	0.0178844	0.000656007	0.313215	20	0.0200957
6462_12	3	TIMP4	12155990	rs184262	3	12093240	G	A	0.849901	-0.0394995	0.0116	0.0006461	0.4228	0.011237	8.17036699999999e-310	-0.0934237	0.0275483	0.000695691	0.0665493	20	0.020962

## Sheet: 6
Table S6 phewas analysis of anxiety-related sites
STK24
atlas ID	PMID	Year	Domain	Trait	P-value	N
2015	24369049	2014	Psychiatric	Lithium response in Bipolar I patients - Alda Scale of 4 to 5	0.0056212	294
2016	24369049	2014	Psychiatric	Lithium response in Bipolar I patients - Alda Scale of 5 to 6	0.0017859	294
2017	24369049	2014	Psychiatric	Lithium response in Bipolar I patients - Alda Scale of 6 to 7	0.010554	294
1197	25027320	2014	Psychiatric	Cerebrospinal fluid levels of amyloid-beta 1-42	0.00035984	363
2025	22952603	2012	Psychiatric	10 mg response to amphetamine	0.030848	381
2026	22952603	2012	Psychiatric	Baseline positive affect factor score	0.0079925	381
2014	22907730	2013	Psychiatric	Response following 8-week treatment of MDD subjects	0.027303	398
1986	17903295	2007	Reproduction	Age at natural menopause (FBAT)	0.036703	438
1968	17903295	2007	Cognitive	MMSE score (at age 65, FBAT, adjusted for birth-cohort)	0.042138	593
263	25772697	2015	Immunological	DNT:%CD127+TEF	0.017064	669
277	25772697	2015	Immunological	CD8:%Act(25+)	0.021333	669
317	25772697	2015	Immunological	CD8mem:%"Th2"	0.015496	669
328	25772697	2015	Immunological	CD4mem:%preTh17 (3)	0.033848	669
356	25772697	2015	Immunological	IgG+B:%20+24+27+	0.020122	669
357	25772697	2015	Immunological	earlyB:%27+38-	0.0086399	669
358	25772697	2015	Immunological	earlyB:%27+	0.0015721	669
363	25772697	2015	Immunological	Mono:%11c-16-274+	0.032078	669
1902	17903297	2007	Neurological	Frontal lobe volume (FBAT, adjusted for multivariable)	0.031183	705
1909	17903297	2007	Neurological	Lateral ventricular volume (GEE, adjusted for multivariable)	0.046616	705
1920	17903297	2007	Neurological	Frontal lobe volume (FBAT, adjusted for age and sex)	0.032216	705
1927	17903297	2007	Neurological	Lateral ventricular volume (GEE, adjusted for age and sex)	0.044318	705
1928	17903297	2007	Neurological	Temporal horn volume (FBAT, adjusted for age and sex)	0.043386	705
1425	17903299	2007	Metabolic	Large high-density lipoprotein by NMR (at exam 4, GEE, adjusted for multivariable)	0.028506	851
1427	17903299	2007	Metabolic	Large high-density lipoprotein by NMR (at exam 4, GEE, adjusted for age and sex)	0.01895	851
1428	17903299	2007	Metabolic	Small high-density lipoprotein by NMR (at exam 4, FBAT, adjusted for multivariable)	0.017407	851
1430	17903299	2007	Metabolic	Small high-density lipoprotein by NMR (at exam 4, FBAT, adjusted for age and sex)	0.031682	851
1433	17903299	2007	Metabolic	High-density lipoprotein particle size by NMR (at exam 4, GEE, adjusted for multivariable)	0.044466	851
1435	17903299	2007	Metabolic	High-density lipoprotein particle size by NMR (at exam 4, GEE, adjusted for age and sex)	0.027527	851
1456	17903299	2007	Metabolic	Large low-density lipoprotein by NMR (at exam 4, FBAT, adjusted for multivariable)	0.003094	851
1458	17903299	2007	Metabolic	Large low-density lipoprotein by NMR (at exam 4, FBAT, adjusted for age and sex)	0.003901	851
1464	17903299	2007	Metabolic	Low-density lipoprotein particle size by NMR (at exam 4, FBAT, adjusted for multivariable)	0.019571	851
1466	17903299	2007	Metabolic	Low-density lipoprotein particle size by NMR (at exam 4, FBAT, adjusted for age and sex)	0.031573	851
601	24816252	2014	Metabolic	Peptide::gamma-glutamyl::gamma-glutamylglutamate	0.0031406	931
1678	17903293	2007	Metabolic	Atrial natriuretic peptide (at exam 6, FBAT, adjusted for age and sex)	0.02843	938
1681	17903293	2007	Metabolic	Atrial natriuretic peptide (at exam 6, GEE, adjusted for multivariable)	0.027584	938
1392	17903299	2007	Metabolic	High-density lipoprotein 2 cholesterol (at exam 4, FBAT, adjusted for multivariable)	0.042627	955
1393	17903299	2007	Metabolic	High-density lipoprotein 2 cholesterol (at exam 4, GEE, adjusted for multivariable)	0.00036163	955
1394	17903299	2007	Metabolic	High-density lipoprotein 2 cholesterol (at exam 4, FBAT, adjusted for age and sex)	0.027634	955
1395	17903299	2007	Metabolic	High-density lipoprotein 2 cholesterol (at exam 4, GEE, adjusted for age and sex)	0.00024545	955
2049	26962152	2016	Gastrointestinal	Periodontal complex trait 4	0.0022814	975
1532	17903303	2007	Cardiovascular	Ankle-brachial index (at exam 6, FBAT, adjusted for multivariable)	0.042889	984
2083	28240269	2017	Cell	APCS - Serum amyloid P-component	0.039979	1000
2084	28240269	2017	Cell	KIT - Mast/stem cell growth factor receptor Kit	0.025898	1000
2124	28240269	2017	Cell	Human-virus - Protein E7_HPV16	0.018233	1000
2130	28240269	2017	Cell	IL13RA1 - Interleukin-13 receptor subunit alpha-1	0.027587	1000
2183	28240269	2017	Cell	CRLF2 - Cytokine receptor-like factor 2	0.0066634	1000
2188	28240269	2017	Cell	C1QA C1QB C1QC - Complement C1q subcomponent	0.0086482	1000
2215	28240269	2017	Cell	APOB - Apolipoprotein B	0.0040203	1000
2221	28240269	2017	Cell	BCAM - Basal Cell Adhesion Molecule	0.0066567	1000
2270	28240269	2017	Cell	TNFSF11 - Tumor necrosis factor ligand superfamily member 11	0.0071121	1000
2288	28240269	2017	Cell	PROC - Vitamin K-dependent protein C	0.020405	1000
2304	28240269	2017	Cell	CXCL1 - Growth-regulated alpha protein	0.025252	1000
2308	28240269	2017	Cell	IL1R1 - Interleukin-1 receptor type 1	0.041473	1000
2310	28240269	2017	Cell	IL18RAP - Interleukin-18 receptor accessory protein	0.0031395	1000
2312	28240269	2017	Cell	JAM2 - Junctional adhesion molecule B	0.0014497	1000
2317	28240269	2017	Cell	PDCD1LG2 - Programmed cell death 1 ligand 2	0.0033548	1000
2323	28240269	2017	Cell	SERPINF2 - Alpha-2-antiplasmin	0.022334	1000
2338	28240269	2017	Cell	MB - Myoglobin	0.01665	1000
2356	28240269	2017	Cell	GDF9 - Growth/differentiation factor 9	0.045548	1000
2395	28240269	2017	Cell	WFIKKN1 - WAP, kazal, immunoglobulin, kunitz and NTR domain-containing protein 1	0.027735	1000
2418	28240269	2017	Cell	SFRP1 - Secreted frizzled-related protein 1	0.0060565	1000
2451	28240269	2017	Cell	LRP8 - Low-density lipoprotein receptor-related protein 8	0.036081	1000
2489	28240269	2017	Cell	PAK3 - Serine/threonine-protein kinase PAK 3	0.039112	1000
2533	28240269	2017	Cell	POSTN - Periostin	0.0048989	1000
2562	28240269	2017	Cell	LTA LTB - Lymphotoxin alpha2:beta1	0.00064634	1000
2579	28240269	2017	Cell	BSG - Basigin	0.008867	1000
2582	28240269	2017	Cell	CDH6 - Cadherin-6	0.013429	1000
2598	28240269	2017	Cell	HGFAC - Hepatocyte growth factor activator	0.041018	1000
2601	28240269	2017	Cell	LY86 - Lymphocyte antigen 86	0.010257	1000
2608	28240269	2017	Cell	OPCML - Opioid-binding protein/cell adhesion molecule	0.013075	1000
2612	28240269	2017	Cell	RBP4 - Retinol-binding protein 4	0.018597	1000
2614	28240269	2017	Cell	DKKL1 - Dickkopf-like protein 1	0.0027389	1000
2620	28240269	2017	Cell	PPP3R1 - Calcineurin subunit B type 1	0.00041172	1000
2624	28240269	2017	Cell	KLK14 - Kallikrein-14	0.0074604	1000
2628	28240269	2017	Cell	ALB - Serum albumin	0.012699	1000
2727	28240269	2017	Cell	FGF4 - Fibroblast growth factor 4	0.038065	1000
2760	28240269	2017	Cell	PLAU - Urokinase-type plasminogen activator	0.012072	1000
2765	28240269	2017	Cell	TG - Thyroglobulin	0.046884	1000
2817	28240269	2017	Cell	CRP - C-reactive protein	0.019376	1000
2858	28240269	2017	Cell	C3 - Complement C3b	0.042328	1000
2872	28240269	2017	Cell	PRSS22 - Brain-specific serine protease 4	0.01982	1000
2873	28240269	2017	Cell	BST1 - ADP-ribosyl cyclase/cyclic ADP-ribose hydrolase 2	0.022079	1000
2912	28240269	2017	Cell	TFF3 - Trefoil factor 3	0.039163	1000
2924	28240269	2017	Cell	TXNDC12 - Thioredoxin domain-containing protein 12	0.025241	1000
2975	28240269	2017	Cell	ANXA2 - Annexin A2	0.043863	1000
3114	28240269	2017	Cell	HMGCR - 3-hydroxy-3-methylglutaryl-coenzyme A reductase	0.026107	1000
3121	28240269	2017	Cell	PDE2A - cGMP-dependent 3',5'-cyclic phosphodiesterase	0.0058998	1000
3124	28240269	2017	Cell	IMPDH2 - Inosine-5'-monophosphate dehydrogenase 2	0.033141	1000
3125	28240269	2017	Cell	PDE11A - Dual 3',5'-cyclic-AMP and -GMP phosphodiesterase 11A	0.0075763	1000
3130	28240269	2017	Cell	TYK2 - Non-receptor tyrosine-protein kinase TYK2	0.0035098	1000
3151	28240269	2017	Cell	CCNB1 - G2/mitotic-specific cyclin-B1	0.00062711	1000
3155	28240269	2017	Cell	KRT18 - Keratin, type I cytoskeletal 18	0.0081085	1000
3163	28240269	2017	Cell	TNFRSF13C - Tumor necrosis factor receptor superfamily member 13C	0.013483	1000
3171	28240269	2017	Cell	TNNI3 - Troponin I, cardiac muscle	0.02259	1000
4417	30053915	2018	Immunological	Rubella seropositivity	0.038999	1000
1413	17903299	2007	Metabolic	High-density lipoprotein cholesterol (at exam 4, GEE, adjusted for age and sex)	0.020901	1062
1241	17903307	2007	Respiratory	Rate of decline of FEV1 (GEE, adjusted for multiple covariates)	0.02361	1097
1993	17903295	2007	Mortality	Survival past average life expectancy (GEE, adjusted for multivariable)	0.027446	1166
639	24816252	2014	Metabolic	Xenobiotics::Tobacco metabolite::cotinine	0.049746	1270
1995	17903295	2007	Mortality	Survival past average life expectancy (GEE, adjusted for birth-cohort)	0.0275	1345
2028	25390077	2015	Reproduction	Cryptorchidism (group 2)	0.0008194	1502
1055	17068223	2006	Gastrointestinal	Inflammatory Bowel Disease	0.00082314	1963
3936	28878392	2017	Metabolic	Sialylation	0.045903	2078
447	24816252	2014	Metabolic	Cofactors and vitamins::Ascorbate and aldarate metabolism::ascorbate (Vitamin C)	0.044045	2085
1065	17728769	2007	Psychiatric	Schizophrenia	0.042416	2149
4017	29848360	2018	Skeletal	Systemic Lupus Erythematosus	0.017604	2431
1053	18463370	2008	Neoplasms	Neuroblastoma	0.039051	3075
594	24816252	2014	Metabolic	Peptide::Dipeptide::leucylleucine	0.0032155	3386
806	24816252	2014	Metabolic	::::X-12830	0.0024498	3415
1002	27989323	2017	Immunological	Monokine induced by interferon-gamma (CXCL9)	0.033227	3685
1076	19648918	2009	Neoplasms	Pancreatic cancer	0.007399	3835
103	23449627	2013	Skeletal	Late pubertal growth (male)	0.030681	4282
630	24816252	2014	Metabolic	Xenobiotics::Food component, Plant::ergothioneine	0.0035706	4453
595	24816252	2014	Metabolic	Peptide::Dipeptide::phenylalanylphenylalanine	0.0060754	4961
743	24816252	2014	Metabolic	::::X-11876	0.01269	4965
586	24816252	2014	Metabolic	Nucleotide::Purine metabolism, guanine containing::N2,N2-dimethylguanosine	0.017654	5228
749	24816252	2014	Metabolic	::::X-12039	0.043842	5461
1145	28490609	2017	Metabolic	Insulin secretion rate (adjusted for BMI)	0.049256	5567
599	24816252	2014	Metabolic	Peptide::Fibrinogen cleavage peptide::ADSGEGDFXAEGGGVR*	0.031553	5588
386	24816252	2014	Metabolic	Amino acid::Histidine metabolism::3-methylhistidine	0.017332	5885
784	24816252	2014	Metabolic	::::X-12544	0.036905	5893
437	24816252	2014	Metabolic	Carbohydrate::Fructose, mannose, galactose, starch, and sucrose metabolism::mannitol	0.019143	5917
464	24816252	2014	Metabolic	Lipid::Bile acid metabolism::cholate	0.041953	5929
670	24816252	2014	Metabolic	::::X-06307	0.024438	6774
819	24816252	2014	Metabolic	::::X-13435	0.017365	6970
752	24816252	2014	Metabolic	::::X-12063	0.0062261	7197
413	24816252	2014	Metabolic	Amino acid::Urea cycle; arginine-, proline-, metabolism::dimethylarginine (SDMA + ADMA)	0.0014668	7347
755	24816252	2014	Metabolic	::::X-12094	0.022145	7467
422	24816252	2014	Metabolic	Amino acid::Valine, leucine and isoleucine metabolism::3-methyl-2-oxobutyrate	0.016061	7648
756	24816252	2014	Metabolic	Nucleotide::NAD metabolism::X-12095--N1-methyl-3-pyridone-4-carboxamide	0.018437	7711
439	24816252	2014	Metabolic	Carbohydrate::Glycolysis, gluconeogenesis, pyruvate metabolism::1,5-anhydroglucitol (1,5-AG)	0.00052405	7746
424	24816252	2014	Metabolic	Amino acid::Valine, leucine and isoleucine metabolism::4-methyl-2-oxopentanoate	0.022345	7776
423	24816252	2014	Metabolic	Amino acid::Valine, leucine and isoleucine metabolism::3-methyl-2-oxovalerate	0.0020682	7779
535	24816252	2014	Metabolic	Lipid::Lysolipid::1-eicosatrienoylglycerophosphocholine*	0.025011	7809
1067	19430480	2009	Endocrine	Type 1 Diabetes	0.018722	7982
4016	29760442	2018	Ophthalmological	Central corneal thickness	0.014038	8107
1127	27918534	2017	Metabolic	Visceral adipose tissue sttenutation (male)	0.037775	8738
3974	29304378	2018	Skeletal	Total body BMD (30-45 years old)	0.047012	10062
101	23449627	2013	Skeletal	Pubertal growth	0.028648	10799
4007	29559693	2018	Skeletal	Osteoarthritis of hip (hospital diagnosed)	0.03084	11989
1221	25607358	2015	Neurological	Mean Caudate	0.026792	13171
1222	25607358	2015	Neurological	Mean Hippocampus	0.022724	13171
1224	25607358	2015	Neurological	Mean Putamen	0.016679	13171
1225	25607358	2015	Neurological	Mean Thalamus	0.00085563	13171
4291	30787307	2019	Respiratory	Asthma	0.031246	14654
6	26754954	2016	Psychiatric	Anxiety disorder (case/control)	0.03658	17310
29	21173776	2012	Psychiatric	Openness to Experience (NEO-FFI)	0.040376	17375
4647	BioRxiv: https://doi.org/10.1101/288555	2019	Neurological	Anterior corona radiata fractional anisotropy	0.028651	17706
4650	BioRxiv: https://doi.org/10.1101/288558	2019	Neurological	Body of corpus callosum fractional anisotropy	0.021154	17706
4656	BioRxiv: https://doi.org/10.1101/288564	2019	Neurological	Fornix (cres) / Stria terminalis fractional anisotropy	0.024644	17706
4657	BioRxiv: https://doi.org/10.1101/288565	2019	Neurological	Genu of corpus callosum fractional anisotropy	0.012939	17706
4671	BioRxiv: https://doi.org/10.1101/288579	2019	Neurological	Average across all tracts axial diusivities	0.036508	17706
4679	BioRxiv: https://doi.org/10.1101/288587	2019	Neurological	Genu of corpus callosum axial diusivities	0.019814	17706
4686	BioRxiv: https://doi.org/10.1101/288594	2019	Neurological	Superior corona radiata axial diusivities	0.047892	17706
4688	BioRxiv: https://doi.org/10.1101/288596	2019	Neurological	Superior longitudinal fasciculus axial diusivities	0.0089809	17706
4694	BioRxiv: https://doi.org/10.1101/288602	2019	Neurological	Body of corpus callosum mean diusivities	0.045171	17706
4701	BioRxiv: https://doi.org/10.1101/288609	2019	Neurological	Genu of corpus callosum mean diusivities	0.003594	17706
4704	BioRxiv: https://doi.org/10.1101/288612	2019	Neurological	Posterior limb of internal capsule mean diusivities	0.030081	17706
4713	BioRxiv: https://doi.org/10.1101/288621	2019	Neurological	Anterior corona radiata mode of anisotropy	0.032171	17706
4724	BioRxiv: https://doi.org/10.1101/288632	2019	Neurological	Inferior fronto-occipital fasciculus mode of anisotropy	0.013523	17706
4732	BioRxiv: https://doi.org/10.1101/288640	2019	Neurological	Superior longitudinal fasciculus mode of anisotropy	0.034219	17706
4733	BioRxiv: https://doi.org/10.1101/288641	2019	Neurological	Sagittal stratum mode of anisotropy	0.016247	17706
4735	BioRxiv: https://doi.org/10.1101/288643	2019	Neurological	Anterior corona radiata radial diusivities	0.048556	17706
4738	BioRxiv: https://doi.org/10.1101/288646	2019	Neurological	Body of corpus callosum radial diusivities	0.024834	17706
4744	BioRxiv: https://doi.org/10.1101/288652	2019	Neurological	Fornix (cres) / Stria terminalis radial diusivities	0.022813	17706
4745	BioRxiv: https://doi.org/10.1101/288653	2019	Neurological	Genu of corpus callosum radial diusivities	0.007249	17706
7	26754954	2016	Psychiatric	Anxiety disorder (factor score)	0.025928	18186
1126	27918534	2017	Metabolic	Visceral adipose tissue sttenutation	0.020864	18332
3973	29304378	2018	Skeletal	Total body BMD (45-60 years old)	7.3423e-05	18805
875	27005778	2016	Metabolic	Glycoprotein acetyls, mainly a1Lacid glycoprotein	0.028176	19270
4475	31676860	2019	Neurological	Left insula	0.014976	19629
4481	31676860	2019	Neurological	Right inferior parietal	0.00038592	19629
4487	31676860	2019	Neurological	Right medial orbitofrontal	0.03531	19629
4506	31676860	2019	Neurological	Right insula	0.00029018	19629
4525	31676860	2019	Neurological	Left hippocampus	0.0036103	19629
4538	31676860	2019	Neurological	Right hippocampus	0.012613	19629
4539	31676860	2019	Neurological	Right amygdala	0.034569	19629
4544	31676860	2019	Neurological	White matter	0.019328	19629
4545	31676860	2019	Neurological	Total brain volume	0.046493	19629
4576	31676860	2019	Neurological	Left insula	0.021107	21821
4582	31676860	2019	Neurological	Right inferior parietal	0.00024022	21821
4588	31676860	2019	Neurological	Right medial orbitofrontal	0.032036	21821
4607	31676860	2019	Neurological	Right insula	0.00016562	21821
4626	31676860	2019	Neurological	Left hippocampus	0.0012441	21821
4639	31676860	2019	Neurological	Right hippocampus	0.0054368	21821
4640	31676860	2019	Neurological	Right amygdala	0.038017	21821
4645	31676860	2019	Neurological	White matter	0.033581	21821
4646	31676860	2019	Neurological	Total brain volume	0.0474	21821
9	21926974	2011	Psychiatric	Schizophrenia	0.0028795	21856
931	27005778	2016	Metabolic	Phenylalanine	0.003036	22663
872	27005778	2016	Metabolic	Glutamine	0.018771	24462
909	27005778	2016	Metabolic	Leucine	0.0013493	24728
885	27005778	2016	Metabolic	Isoleucine	0.01172	24776
952	27005778	2016	Metabolic	Valine	5.7554e-05	24900
1226	27694991	2016	Neurological	Intracranial Volume	0.0045057	26577
83	22504420	2012	Skeletal	Lumbar Spine BMD	0.029915	31800
2052	26691988	2016	Ophthalmological	Age-related Macular Degeneration	0.036825	33976
3830	27455348	2016	Neurological	Amyotrophic lateral sclerosis (meta-analysis)	0.041987	36052
12	24280982	2014	Psychiatric	Schizophrenia/Bipolar disorder	0.014276	39202
3952	28931804	2017	Neurological	Amyotrophic lateral sclerosis (logistic)	0.0096828	40136
2029	28067908	2017	Gastrointestinal	Crohn's Disease	0.01693	40266
1218	27911795	2016	Psychiatric	Alcohol consumption (dichotomous, female)	0.033168	47720
1161	22580928	2012	Metabolic	Fasting insulin interaction (adjusted for BMI)	0.021958	51750
3658	31427789	2019	Neoplasms	Cancer register - Type of cancer: ICD10: C44 Other and unspecified malignant neoplasm of skin	0.046611	54696
2031	28067908	2017	Gastrointestinal	Inflammatory Bowel Disease	0.003889	59957
124	23754948	2013	Metabolic	Body Mass Index (male)	0.02569	60036
126	23754948	2013	Skeletal	Height (male)	0.0039803	60588
3660	31427789	2019	Neoplasms	Cancer register - Histology of cancer tumour: Basal cell carcinoma, NOS	0.035231	60692
32	25993607	2015	Psychiatric	Neuroticism (IRT)	0.00016463	63661
33	26362575	2016	Psychiatric	Extraversion (IRT)	0.0079894	63661
3971	29304378	2018	Skeletal	Total body BMD	0.011642	66628
1097	21909110	2011	Cardiovascular	Mean Arterial Pressure	0.044777	69395
3941	28892062	2017	Metabolic	Body Mass Index (female)	0.011108	72390
4039	29906448	2018	Psychiatric	Bipolar disorder	0.01164	74194
147	26426971	2015	Metabolic	Body Mass Index (male > 50 yrs)	0.0015693	74324
151	26426971	2015	Metabolic	Waist-hip ratio (male > 50 yrs, adjusted for BMI)	0.0027651	74324
209	28530673	2017	Cognitive	Intelligence	0.0067103	78308
3540	31427789	2019	Activities	Reason for glasses/contact lenses: For long-sightedness, i.e. for distance and near, but particularly for near tasks like reading (called 'hypermetropia')	0.037404	78647
4230	31015401	2019	Environmental	Opioids	0.045728	78808
3981	29343764	2018	Metabolic	25-Hydroxyvitamin D level	0.0013086	79366
4323	30643256	2019	Activities	Life satisfaction (MA GWAMA)	0.0077983	80852
149	26426971	2015	Metabolic	Body Mass Index (female > 50 yrs)	0.019438	88625
4362	29899525	2018	Activities	Acceleration average	0.023836	91084
4335	30531941	2018	Activities	Overall activity	0.039152	91105
4339	30531941	2018	Activities	Walking	0.0032962	91105
4340	30531941	2018	Activities	Walking (conditioning sex and BMI)	0.0048147	91105
3421	31427789	2019	Cognitive	Pairs matching test - Time to complete round	0.0067376	93074
187	25673412	2015	Metabolic	Waist-hip ratio (male, adjusted for BMI)	0.028412	93480
163	25673412	2015	Metabolic	Hip circumference (male, adjusted for BMI)	0.0080619	93965
181	25673412	2015	Metabolic	Waist-hip ratio (male)	0.0070825	94434
58	23722424	2013	Environment	College completion	4.3437e-05	95427
3420	31427789	2019	Cognitive	Pairs matching test - Number of incorrect matches in round	0.015864	95708
3433	31427789	2019	Cognitive	Symbol digit substitution test - Duration to entering value	0.0086449	95826
3365	31427789	2019	Neurological	Back pain for 3+ months	0.042234	97524
188	25673412	2015	Metabolic	Waist-hip ratio (male, adjusted for BMI)	0.028547	99078
4050	28358823	2017	Body Structures	Anterior cruciate ligament rupture (fixed effect model)	0.022514	99342
4051	28358823	2017	Body Structures	Anterior cruciate ligament rupture (random effect model)	0.042285	99342
164	25673412	2015	Metabolic	Hip circumference (male, adjusted for BMI)	0.0080543	99563
182	25673412	2015	Metabolic	Waist-hip ratio (male)	0.0071498	100032
57	23722424	2013	Environment	Educational attainment	1.3816e-07	101069
60	25201988	2014	Environment	Educational attainment	6.148e-07	106736
45	28194004	2018	Psychiatric	Self-reported tiredness	0.034448	108976
41	27046643	2016	Environment	Educational attainment	2.8745e-05	111114
40	27046643	2016	Cognitive	Reaction time	0.017198	111483
44	27818178	2016	Environment	Household income	0.00035389	112151
1227	28748955	2017	Mortality	Life span	0.00031014	116279
3726	31427789	2019	Psychiatric	Frequency of consuming six or more units of alcohol	0.030754	116394
4233	31015401	2019	Environmental	Antimigraine preparations	0.0022728	119844
3769	31427789	2019	Psychiatric	Anxiety - Recent restlessness	0.025778	126513
3862	27863252	2016	Immunological	Platelet distribution width (two-way meta)	0.012582	127171
3855	27863252	2016	Immunological	Mean platelet volume (two-way meta)	0.00035618	127230
3386	31427789	2019	Activities	Work/job satisfaction	0.017149	128621
3840	27863252	2016	Immunological	Eosinophil percentage of granulocytes (two-way meta)	0.00037971	131525
3837	27863252	2016	Immunological	Sum eosinophil basophil count (two-way meta)	4.0712e-05	131557
3858	27863252	2016	Immunological	Neutrophil percentage of granulocytes (two-way meta)	0.00014152	131660
3838	27863252	2016	Immunological	Eosinophil count (two-way meta)	8.9091e-05	131999
3839	27863252	2016	Immunological	Eosinophil percentage of white cells (two-way meta)	7.1568e-05	132052
4108	29403010	2018	Metabolic	Blood urea nitrogen	0.041088	139818
3343	31427789	2019	Reproduction	Age at first live birth (female)	0.00092604	141051
56	27089181	2016	Psychiatric	Depressive symptoms	0.00053932	161460
4368	30150663	2018	Psychiatric	Cannabis use	0.046738	162082
3891	27863252	2016	Immunological	Mean platelet volume (three-way meta)	0.030727	164454
4301	30664634	2019	Metabolic	Arms-arm fat ratio (male)	0.00060696	167431
3876	27863252	2016	Immunological	Eosinophil percentage of granulocytes (three-way meta)	0.00081724	170536
3894	27863252	2016	Immunological	Neutrophil percentage of granulocytes (three-way meta)	0.00041869	170672
55	27089181	2016	Psychiatric	Neuroticism	3.4052e-05	170911
3873	27863252	2016	Immunological	Sum eosinophil basophil count (three-way meta)	0.00048008	171771
3874	27863252	2016	Immunological	Eosinophil count (three-way meta)	0.00080174	172275
3875	27863252	2016	Immunological	Eosinophil percentage of white cells (three-way meta)	0.00048464	172378
3340	31427789	2019	Reproduction	Had menopause (female)	0.047783	175519
3590	31427789	2019	Activities	Medication for cholesterol, blood pressure or diabetes: Cholesterol lowering medication	0.015231	176050
3591	31427789	2019	Activities	Medication for cholesterol, blood pressure or diabetes: Blood pressure medication	0.015692	176050
3655	31427789	2019	Psychiatric	Smoking status: Previous vs Current	0.040541	177025
3367	31427789	2019	Reproduction	Ever had hysterectomy (womb removed) (female)	0.0013098	184368
3369	31427789	2019	Activities	Frequency of other exercises in last 4 weeks	0.044307	184631
4302	30664634	2019	Metabolic	Arms-arm fat ratio (female)	0.00011616	195068
4304	30664634	2019	Metabolic	Legs-leg fat ratio (female)	0.00031045	195068
4306	30664634	2019	Metabolic	Trunk-trunk fat ratio (female)	0.038351	195068
3505	31427789	2019	Nutritional	Non-butter spread type details: Soft (tub) margarine	0.026883	201144
3527	31427789	2019	Environment	Transport type for commuting to job workplace: Cycle	0.021563	205217
3209	31427789	2019	Activities	Duration of vigorous activity	0.011229	210896
48	27798627	2016	Reproduction	Age at first birth (female)	0.00040618	225230
3687	31427789	2019	Metabolic	Diagnoses - secondary ICD10: E66 Overweight and obesity	0.014408	244890
47	27798627	2016	Reproduction	Age at first birth	0.0028693	251151
142	25282103	2014	Skeletal	Height	0.00016103	253288
4067	30038396	2018	Cognitive	Cognitive performance	0.043833	257828
4364	29899525	2018	Activities	Vigorous physical activity	5.543e-05	261055
3998	29500382	2018	Psychiatric	Tense / 'highly strung' (TENSE)	0.0018648	263635
4315	30643251	2019	Psychiatric	Cigarettes per day	0.013231	263954
3997	29500382	2018	Psychiatric	Worrier / anxious feelings (WORRY)	0.0043235	264646
3996	29500382	2018	Psychiatric	Nervous feelings (NERV-FEEL)	0.0064968	264858
3991	29500382	2018	Psychiatric	Mood swings (MOOD)	2.5389e-05	265382
3995	29500382	2018	Psychiatric	Fed-up feelings (FED_UP)	0.010615	266208
3992	29500382	2018	Psychiatric	Miserableness (MIS)	0.022649	267050
4088	29777097	2018	Environment	Paternal history of Alzheimer's disease	0.022734	269279
4269	30867560	2019	Psychiatric	Neuroticism general factor	2.5253e-09	270059
4270	30867560	2019	Psychiatric	Anxiety/tension factors	0.042217	270059
4271	30867560	2019	Psychiatric	Worry/vulnerability factors	0.042217	270059
3623	31427789	2019	Activities	Treatment/medication code: atorvastatin	0.043633	280443
3494	31427789	2019	Nutritional	Coffee type: Ground coffee (include espresso, filter etc)	6.9988e-05	303811
4234	31015401	2019	Environmental	Antidepressants	0.021184	304162
3417	31427789	2019	Psychiatric	Neuroticism score	8.5838e-05	312740
4081	30239722	2018	Metabolic	Waist-hip ratio (adjusted for BMI, male)	0.0013099	315284
4072	BioRxiv: https://doi.org/10.1101/261081	2018	Activities	First PC of the four riskly behaviours	8.4851e-07	315894
4078	30239722	2018	Metabolic	Waist-hip ratio (male)	1.4936e-07	316772
3409	31427789	2019	Environment	Education - Qualifications	5.4702e-08	318526
3490	31427789	2019	Nutritional	Cereal type: Oat cereal (e.g. Ready Brek, porridge)	0.00041821	319477
3491	31427789	2019	Nutritional	Cereal type: Muesli	2.6674e-05	319477
4282	30804560	2019	Respiratory	FEV1	0.021353	321047
4283	30804560	2019	Respiratory	FVC	0.010052	321047
4011	29662059	2018	Psychiatric	Broad depression	0.000612	322580
53	27225129	2016	Environment	Educational attainment	3.3552e-10	328917
4087	29255261	2018	Psychiatric	Neuroticism	5.7421e-08	329821
3195	31427789	2019	Environment	Average total household income before tax	9.5307e-06	332594
4166	30108127	2018	Metabolic	Body Mass Index	0.011406	334487
3798	29942085	2018	Psychiatric	Worry subcluster	9.1322e-05	348219
3222	31427789	2019	Activities	Drive faster than motorway speed limit	0.0011718	349848
3217	31427789	2019	Activities	Time spend outdoors in summer	5.3708e-05	350364
4363	29899525	2018	Activities	Strenuous sports or other exercises	1.5332e-09	350492
3635	31427789	2019	Environment	Illnesses of father: Alzheimer's disease/dementia	0.0038514	355137
3797	29942085	2018	Psychiatric	Depressive affect subcluster	0.00012842	357957
3233	31427789	2019	Psychiatric	Snoring	2.907e-06	359498
3794	30804565	2019	Psychiatric	Snoring	1.7938e-06	359916
3188	31427789	2019	Cardiovascular	Pulse rate (automated reading)	0.0003455	361411
3241	31427789	2019	Nutritional	Salad / raw vegetable intake	0.042447	363780
3219	31427789	2019	Activities	Time spent watching television (TV)	9.8905e-05	365236
3645	31427789	2019	Environment	Illnesses of mother: Diabetes	8.9288e-05	367939
3208	31427789	2019	Activities	Number of days/week of vigorous physical activity 10+ minutes	0.0002618	368164
3297	31427789	2019	Psychiatric	Frequency of depressed mood in last 2 weeks	0.00011214	370017
4071	BioRxiv: https://doi.org/10.1101/261081	2018	Reproduction	Number of sexual partners	2.0195e-05	370711
3299	31427789	2019	Psychiatric	Frequency of tenseness / restlessness in last 2 weeks	0.0025176	371869
3291	31427789	2019	Psychiatric	Tense / 'highly strung'	0.0012754	374129
4075	30239722	2018	Metabolic	Body Mass Index (male)	5.1027e-07	374756
3300	31427789	2019	Psychiatric	Frequency of tiredness / lethargy in last 2 weeks	0.00032097	375053
3289	31427789	2019	Psychiatric	Nervous feelings	0.0037672	376368
3290	31427789	2019	Psychiatric	Worrier / anxious feelings	0.0034056	376411
3251	31427789	2019	Nutritional	Cheese intake	0.0052291	377082
3284	31427789	2019	Psychiatric	Mood swings	5.5667e-05	377179
4365	29899525	2018	Activities	Moderate to vigorous physical activity levels	1.0073e-05	377234
3288	31427789	2019	Psychiatric	Fed-up feelings	0.02387	378357
3319	31427789	2019	Respiratory	Wheeze or whistling in the chest in last year	0.0052001	379150
3442	31427789	2019	Metabolic	Impedance measures - Whole body fat mass	9.6079e-12	379203
3469	31427789	2019	Metabolic	Impedance measures - Trunk fat mass	1.0192e-11	379578
3468	31427789	2019	Metabolic	Impedance measures - Trunk fat percentage	1.7307e-13	379600
3441	31427789	2019	Metabolic	Impedance measures - Body fat percentage	3.2861e-14	379615
3466	31427789	2019	Metabolic	Impedance measures - Arm fat-free mass (left)	0.043878	379653
3465	31427789	2019	Metabolic	Impedance measures - Arm fat mass (left)	6.3042e-11	379663
3464	31427789	2019	Metabolic	Impedance measures - Arm fat percentage (left)	1.6756e-13	379699
3461	31427789	2019	Metabolic	Impedance measures - Arm fat mass (right)	6.1017e-11	379725
3460	31427789	2019	Metabolic	Impedance measures - Arm fat percentage (right)	2.4058e-13	379752
3459	31427789	2019	Metabolic	Impedance measures - Leg predicted mass (left)	0.012206	379761
3458	31427789	2019	Metabolic	Impedance measures - Leg fat-free mass (left)	0.01028	379766
3457	31427789	2019	Metabolic	Impedance measures - Leg fat mass (left)	5.7549e-11	379783
3456	31427789	2019	Metabolic	Impedance measures - Leg fat percentage (left)	1.6766e-13	379786
3454	31427789	2019	Metabolic	Impedance measures - Leg fat-free mass (right)	0.033686	379793
3455	31427789	2019	Metabolic	Impedance measures - Leg predicted mass (right)	0.04786	379793
3453	31427789	2019	Metabolic	Impedance measures - Leg fat mass (right)	3.6174e-11	379802
3452	31427789	2019	Metabolic	Impedance measures - Leg fat percentage (right)	1.3342e-13	379806
3446	31427789	2019	Metabolic	Impedance measures - Basal metabolic rate	0.012742	379821
3445	31427789	2019	Metabolic	Impedance measures - Body Mass Index (BMI)	6.8559e-11	379831
3440	31427789	2019	Metabolic	Impedance measures - Weight	7.0988e-08	379840
3285	31427789	2019	Psychiatric	Miserableness	0.030704	379907
3990	29500382	2018	Psychiatric	Neuroticism sum score	3.6207e-05	380506
4079	30239722	2018	Metabolic	Waist-hip ratio (female)	0.00024401	381152
3273	31427789	2019	Dermatological	Skin colour	0.036107	381433
3796	29942085	2018	Psychiatric	Depressive symptoms	0.00091737	381455
3257	31427789	2019	Nutritional	Hot drink temperature	0.010757	382329
3415	31427789	2019	Cognitive	Reaction time test - Mean time to correctly identify matches	0.027281	383748
3301	31427789	2019	Psychiatric	Seen doctor (GP) for nerves, anxiety, tension or depression	0.043314	383771
3534	31427789	2019	Environment	Mental health - Illness, injury, bereavement, stress in last 2 years: Death of a close relative	0.014008	383913
3210	31427789	2019	Activities	Usual walking pace	0.0036477	384081
3250	31427789	2019	Nutritional	Pork intake	0.00055312	384328
3586	31427789	2019	Activities	Types of physical activity in last 4 weeks: Other exercises (eg: swimming, cycling, keep fit, bowling)	0.00032021	384450
3587	31427789	2019	Activities	Types of physical activity in last 4 weeks: Strenuous sports	0.00070385	384450
3589	31427789	2019	Activities	Types of physical activity in last 4 weeks: Heavy DIY (eg: weeding, lawn mowing, carpentry, digging)	0.00042646	384450
3584	31427789	2019	Activities	Types of transport used (excluding work): Cycle	0.0031352	384551
3307	31427789	2019	Activities	Overall health rating	0.0016412	384850
3260	31427789	2019	Nutritional	Variation in diet	0.035788	384869
3528	31427789	2019	Nutritional	Never eat eggs, dairy, wheat, sugar: Eggs or foods containing eggs	0.0001711	384986
3546	31427789	2019	Body Structures	Mouth/teeth dental problems: Bleeding gums	0.019415	385026
3519	31427789	2019	Environment	Current employment status: In paid employment or self-employed	0.0025959	385138
3520	31427789	2019	Environment	Current employment status: Retired	0.0077113	385138
3576	31427789	2019	Social Interactions	Social support - Leisure/social activities: Sports club or gym	0.00020243	385280
3578	31427789	2019	Social Interactions	Social support - Leisure/social activities: Religious group	0.0462	385280
3515	31427789	2019	Activities	Gas or solid-fuel cooking/heating: An open solid fuel fire that you use regularly in winter time	0.0045466	385289
3435	31427789	2019	Metabolic	Body Mass Index	3.5177e-11	385336
3328	31427789	2019	Endocrine	Diabetes (diagnosed by doctor)	0.036535	385420
3436	31427789	2019	Metabolic	Weight	2.8677e-08	385473
3229	31427789	2019	Psychiatric	Getting up in morning	0.045934	385494
3187	31427789	2019	Skeletal	Standing height	0.00039466	385748
3186	31427789	2019	Metabolic	Hip circumference	9.9835e-08	385887
3185	31427789	2019	Metabolic	Waist circumference	1.5674e-10	385932
3791	30804565	2019	Psychiatric	Ease of getting up in the morning	0.049776	385949
3261	31427789	2019	Psychiatric	Alcohol intake frequency	0.0003445	386082
3235	31427789	2019	Psychiatric	Current tobacco smoking	0.036773	386150
3795	29942085	2018	Psychiatric	Neuroticism	6.424e-05	390278
4175	30048462	2018	Skeletal	Heel bone mineral density	0.0044764	394929
4278	30804560	2019	Respiratory	FEV1	0.017543	400102
4279	30804560	2019	Respiratory	FVC	0.0036781	400102
4068	BioRxiv: https://doi.org/10.1101/261081	2018	Activities	Automobile speeding propensity	0.00018318	404291
4324	30643256	2019	Activities	Positive affect (MA GWAMA)	0.0014103	410603
4069	BioRxiv: https://doi.org/10.1101/261081	2018	Psychiatric	Drinks per week	4.9533e-05	414343
4076	30239722	2018	Metabolic	Body Mass Index (female)	2.5788e-09	434794
4173	29970889	2018	Social Interactions	Social support - Leisure/social activities: Sports club or gym	0.00038032	452302
4378	30940143	2019	Cardiovascular	High blood pressure	0.0024269	458554
4377	30940143	2019	Cardiovascular	Resting heart rate	5.7266e-05	458969
4293	30718901	2019	Psychiatric	Depression	0.00037934	500199
4321	30643256	2019	Psychiatric	Neuroticism (univariate)	3.6574e-08	523783
4325	30643256	2019	Psychiatric	Neuroticism (MA GWAMA)	4.081e-08	523783
4206	31152163	2019	Metabolic	Estimated glomerular filtration rate	0.00053507	567460
4044	30124842	2018	Metabolic	Body Mass Index	3.0473e-09	681275
4043	30124842	2018	Skeletal	Height	3.4351e-09	693529
4080	30239722	2018	Metabolic	Waist-hip ratio (adjusted for BMI)	0.012137	694649
4077	30239722	2018	Metabolic	Waist-hip ratio	1.547e-08	697734
4205	31152163	2019	Metabolic	Estimated glomerular filtration rate	0.0025242	765348
4066	30038396	2018	Environment	Educational attainment	2.9939e-10	766345
4074	30239722	2018	Metabolic	Body Mass Index	3.6733e-13	806834
4085	30297969	2018	Endocrine	Type 2 Diabetes	0.0001326	898130
4322	30643256	2019	Psychiatric	Depressive symptoms (univariate)	5.4069e-07	1067913
4326	30643256	2019	Psychiatric	Depressive symptoms (MA GWAMA)	1.3984e-07	1067913
4327	30643256	2019	Psychiatric	Well-being spectrum	2.474e-09	2311184
PXDN
atlas ID	PMID	Year	Domain	Trait	P-value	N
2	30478444	2019	Psychiatric	Attention deficit hyperactivity disorder	0.0025346	53293
3	30478444	2019	Psychiatric	Attention deficit hyperactivity disorder	0.0009504	55374
5	21926972	2011	Psychiatric	Bipolar disorder	0.0019214	16731
9	21926974	2011	Psychiatric	Schizophrenia	0.027772	21856
10	23974872	2013	Psychiatric	Schizophrenia	0.027724	32143
12	24280982	2014	Psychiatric	Schizophrenia/Bipolar disorder	0.011244	39202
33	26362575	2016	Psychiatric	Extraversion (IRT)	0.019758	63661
41	27046643	2016	Environment	Educational attainment	0.03127	111114
42	27864402	2016	Activities	Self-rated health	0.033627	111749
46	28196072	2017	Dermatological	Baldness	0.0013262	52874
96	23449627	2013	Skeletal	Height SDS (female at age 10)	0.027492	6974
113	20881960	2010	Skeletal	Height	0.00019169	133653
115	22982992	2012	Metabolic	Variability of Body Mass Index	0.031862	133154
120	23563607	2013	Metabolic	Obesity class 1	0.047724	98697
126	23754948	2013	Skeletal	Height (male)	0.026521	60588
127	23754948	2013	Skeletal	Height (female)	0.0053225	73072
134	23754948	2013	Metabolic	Waist circumference (male, adjusted for BMI)	0.015094	36231
142	25282103	2014	Skeletal	Height	2.5805e-10	253288
152	26426971	2015	Metabolic	Waist-hip ratio (male <= 50 yrs, adjusted for BMI)	0.0074579	21989
161	25673412	2015	Metabolic	Hip circumference (adjusted for BMI)	0.00054217	211117
162	25673412	2015	Metabolic	Hip circumference (adjusted for BMI)	0.00058034	225491
163	25673412	2015	Metabolic	Hip circumference (male, adjusted for BMI)	0.029849	93965
164	25673412	2015	Metabolic	Hip circumference (male, adjusted for BMI)	0.031123	99563
175	25673412	2015	Metabolic	Waist circumference (male, adjusted for BMI)	0.0026364	104079
176	25673412	2015	Metabolic	Waist circumference (male, adjusted for BMI)	0.002685	109678
210	28604731	2017	Neurological	Insomnia	0.043908	113006
214	25772697	2015	Immunological	NK:%Term	0.0021259	669
224	25772697	2015	Immunological	B Mem:%IgA	0.030924	669
225	25772697	2015	Immunological	B Mem:%IgE	0.016817	669
226	25772697	2015	Immunological	B Mem:%IgG	0.020752	669
254	25772697	2015	Immunological	CD3 on DN T	0.021876	669
284	25772697	2015	Immunological	CD4:%Act(38+)	0.0063244	669
362	25772697	2015	Immunological	1c+mDC:%32+	0.0098414	669
391	24816252	2014	Metabolic	Amino acid::Phenylalanine & tyrosine metabolism::3-(3-hydroxyphenyl)propionate	0.045369	1163
416	24816252	2014	Metabolic	Amino acid::Urea cycle; arginine-, proline-, metabolism::ornithine	0.035814	7746
441	24816252	2014	Metabolic	Carbohydrate::Glycolysis, gluconeogenesis, pyruvate metabolism::glucose	0.00066355	7773
459	24816252	2014	Metabolic	Energy::Krebs cycle::citrate	0.044608	7813
507	24816252	2014	Metabolic	Lipid::Glycerolipid metabolism::glycerol	0.031041	7800
526	24816252	2014	Metabolic	Lipid::Long chain fatty acid::palmitoleate (16:1n7)	0.041107	7776
530	24816252	2014	Metabolic	Lipid::Lysolipid::1-arachidonoylglycerophosphocholine*	0.026212	7507
531	24816252	2014	Metabolic	Lipid::Lysolipid::1-arachidonoylglycerophosphoethanolamine*	0.043917	7798
570	24816252	2014	Metabolic	Lipid::Sterol, Steroid::5alpha-androstan-3beta,17beta-diol disulfate	0.03507	7345
573	24816252	2014	Metabolic	Lipid::Sterol, Steroid::cholesterol	0.042645	7813
588	24816252	2014	Metabolic	Nucleotide::Purine metabolism, urate metabolism::urate	0.030113	7819
604	24816252	2014	Metabolic	Peptide::gamma-glutamyl::gamma-glutamylleucine	0.04483	7802
630	24816252	2014	Metabolic	Xenobiotics::Food component, Plant::ergothioneine	0.044909	4453
634	24816252	2014	Metabolic	Xenobiotics::Food component, Plant::quinate	0.0094409	6265
640	24816252	2014	Metabolic	Xenobiotics::Xanthine metabolism::1,3,7-trimethylurate	0.031893	796
645	24816252	2014	Metabolic	Xenobiotics::Xanthine metabolism::7-methylxanthine	0.0081903	5901
662	24816252	2014	Metabolic	Amino acid::Butanoate metabolism::X-04499--3,4-dihydroxybutyrate	0.010347	6948
666	24816252	2014	Metabolic	::::X-06126	0.010655	7785
667	24816252	2014	Metabolic	::::X-06226	0.022736	7623
677	24816252	2014	Metabolic	::::X-09026	0.0085465	7627
682	24816252	2014	Metabolic	::::X-10395	0.02765	7784
684	24816252	2014	Metabolic	::::X-10500	0.0080486	7751
699	24816252	2014	Metabolic	Nucleotide::Purine metabolism, (hypo)xanthine/inosine containing::X-11422--xanthine	0.010699	6346
700	24816252	2014	Metabolic	Amino acid::Phenylalanine & tyrosine metabolism::X-11423--O-sulfo-L-tyrosine	0.0062765	7765
707	24816252	2014	Metabolic	Lipid::Sterol/Steroid::X-11445--5-alpha-pregnan-3beta,20alpha-disulfate	0.044451	2570
730	24816252	2014	Metabolic	::::X-11795	0.0033101	7763
745	24816252	2014	Metabolic	::::X-12007	0.024058	1362
758	24816252	2014	Metabolic	::::X-12116	0.0014144	3039
762	24816252	2014	Metabolic	::::X-12212	0.011352	4566
772	24816252	2014	Metabolic	::::X-12405	0.0065736	6676
788	24816252	2014	Metabolic	::::X-12645	0.047272	5254
791	24816252	2014	Metabolic	::::X-12704	0.048938	1813
805	24816252	2014	Metabolic	::::X-12816	0.016174	4524
823	24816252	2014	Metabolic	::::X-13549	0.00076211	7330
846	24816252	2014	Metabolic	::::X-14662	0.038956	4212
856	27005778	2016	Metabolic	Ratio of bisLallylic bonds to double bonds in lipids	0.0056632	13524
866	27005778	2016	Metabolic	Fatty acid length	0.025519	13476
868	27005778	2016	Metabolic	OmegaL6 fatty acids	0.013473	13506
869	27005778	2016	Metabolic	OmegaL7 and L9 and saturated fatty acids	0.01267	13506
928	27005778	2016	Metabolic	MonoLunsaturated fatty acids	0.012717	13535
948	27005778	2016	Metabolic	Total fatty acids	0.018003	13505
1025	17903296	2007	Skeletal	Femoral Neck Length (GEE, adjusted for age and sex)	0.04353	1090
1027	17903296	2007	Skeletal	Femoral Neck Length (GEE, adjusted for multivariable)	0.046252	1090
1037	17903296	2007	Skeletal	Neck-Shaft Angle (GEE, adjusted for age and sex)	0.022999	1096
1039	17903296	2007	Skeletal	Neck-Shaft Angle (GEE, adjusted for multivariable)	0.022268	1096
1057	17728769	2007	Psychiatric	Major depressive disorder	0.036551	3554
1059	19252134	2009	Endocrine	Diabetic Nephropathy in Type 1 Diabetes	0.0093092	1630
1061	17660530	2007	Neurological	Multiple Sclerosis	0.0071486	4293
1069	21277817	2011	Endocrine	Diabetic Nephropathy in Type 1 Diabetes	0.002143	1705
1157	22581228	2012	Metabolic	Fasting glucose main effect (adjusted for BMI)	0.015404	58074
1191	23453885	2013	Psychiatric	PGC cross disorder	0.010455	61220
1246	17903307	2007	Respiratory	Mean FEV1/FVC from exam 3 and 5 (FBAT, adjusted for multiple covariates)	0.015529	1222
1248	17903307	2007	Respiratory	Percent predicted FEF25-75 for latest exam (FBAT, adjusted for multiple covariates)	0.019367	1212
1250	17903307	2007	Respiratory	Percent predicted FEF25-75/FVC for latest exam (FBAT, adjusted for multiple covariates)	0.012143	1212
1258	17903307	2007	Respiratory	Residual from predicted FEF25-75 for latest exam (FBAT, adjusted for multiple covariates)	0.014263	1212
1260	17903307	2007	Respiratory	Residual from predicted FEF25-75/FVC for latest exam (FBAT, adjusted for multiple covariates)	0.014496	1212
1292	17903298	2007	Endocrine	Diabetes incidence (FBAT, adjusted for age and sex)	0.023782	1174
1298	17903298	2007	Metabolic	Fasting plasma glucose (at exam 5, FBAT, adjusted for age and sex)	0.024648	1027
1299	17903298	2007	Metabolic	Fasting plasma glucose (at exam 5, GEE, adjusted for age and sex)	0.038108	1027
1310	17903298	2007	Metabolic	Fasting HbA1c (at exam 7, FBAT, adjusted for age and sex)	0.03842	623
1322	17903298	2007	Metabolic	Fasting plasma glucose (at exam 5, FBAT, adjusted for age, sex and BMI)	0.021863	1027
1323	17903298	2007	Metabolic	Fasting plasma glucose (at exam 5, GEE, adjusted for age, sex and BMI)	0.034422	1027
1325	17903298	2007	Metabolic	Fasting plasma glucose (at exam 7, GEE, adjusted for age, sex and BMI)	0.018895	1027
1334	17903298	2007	Metabolic	Fasting HbA1c (at exam 7, FBAT, adjusted for age, sex and BMI)	0.025642	623
1344	17903299	2007	Metabolic	Plasma Apolipoprotein A-I level (FBAT, multivariate adjusted)	0.027922	997
1346	17903299	2007	Metabolic	Plasma Apolipoprotein A-I level (FBAT, adjusted for age and sex)	0.019846	997
1352	17903299	2007	Metabolic	Plasma Apolipoprotein C3 level (FBAT, multivariate adjusted)	0.032437	767
1354	17903299	2007	Metabolic	Plasma Apolipoprotein C3 level (FBAT, adjusted for age and sex)	0.049244	767
1418	17903299	2007	Metabolic	High-density lipoprotein cholesterol (at exam 7, FBAT, adjusted for age and sex)	0.033557	1062
1499	17903299	2007	Metabolic	Triglycerides (at exam 1, GEE, adjusted for age and sex)	0.044927	1068
1634	17903293	2007	Immunological	Monocyte chemoattractant protein 1 (at exam 7, FBAT, adjusted for age and sex)	0.031195	989
1636	17903293	2007	Immunological	Monocyte chemoattractant protein 1 (at exam 7, FBAT, adjusted for multivariable)	0.040805	9989
1832	17903296	2007	Skeletal	Neck length (FBAT, male, adjusted for multivariable)	0.036312	471
1833	17903296	2007	Skeletal	Neck length (GEE, male, adjusted for multivariable)	0.020415	471
1873	17903296	2007	Skeletal	Shaft average buckling ratio (GEE, male, adjussted for multivariable)	0.029824	429
1877	17903296	2007	Skeletal	Shaft average buckling ratio (GEE, male, adjussted for age)	0.041763	429
1887	17903296	2007	Skeletal	Shaft Width (GEE, male, adjussted for multivariable)	0.0068241	429
1891	17903296	2007	Skeletal	Shaft Width (GEE, male, adjussted for age)	0.0075069	429
1946	17903297	2007	Cognitive	Visual memory composite score (FBAT, adjusted for multivariable)	0.02881	694
1948	17903297	2007	Cognitive	Visuospatial memory and organization (FBAT, adjusted for multivariable)	0.005008	694
1952	17903297	2007	Cognitive	Boston Naming Test score without cues (FBAT, adjusted for multivariable)	0.001878	694
2001	18193045	2008	Skeletal	Height	0.030414	1410
2002	11022011	2000	Respiratory	Serum YKL-40 level	0.012332	693
2015	24369049	2014	Psychiatric	Lithium response in Bipolar I patients - Alda Scale of 4 to 5	0.046268	294
2016	24369049	2014	Psychiatric	Lithium response in Bipolar I patients - Alda Scale of 5 to 6	0.029728	294
2018	24369049	2014	Psychiatric	Lithium response in Bipolar I patients - Alda Scale of 7 to 8	0.042797	294
2019	23143601	2012	Neoplasms	Lung canger (adjusted for age)	0.00019282	8881
2020	23143601	2012	Neoplasms	Adenocarcinoma (adjusted for age)	0.00051743	8881
2021	23143601	2012	Neoplasms	Squamous cell (adjusted for age)	0.018266	8881
2023	24934506	2014	Endocrine	Skin fluorescence	0.012252	1082
2024	23089632	2013	Psychiatric	Alcohol dependence	0.012895	2322
2032	28067912	2017	Gastrointestinal	Prognosis in Crohn's Disease	0.028098	2734
2037	27723758	2016	Immunological	Immunoglobulin A deficiency	0.021142	6487
2084	28240269	2017	Cell	KIT - Mast/stem cell growth factor receptor Kit	0.034667	1000
2095	28240269	2017	Cell	TNFRSF11B - Tumor necrosis factor receptor superfamily member 11B	0.016108	1000
2110	28240269	2017	Cell	CD80 - T-lymphocyte activation antigen CD80	0.0071891	1000
2124	28240269	2017	Cell	Human-virus - Protein E7_HPV16	0.033807	1000
2133	28240269	2017	Cell	LTBR - Tumor necrosis factor receptor superfamily member 3	0.027188	1000
2134	28240269	2017	Cell	MRC1 - Macrophage mannose receptor 1	0.023124	1000
2158	28240269	2017	Cell	MIA - Melanoma-derived growth regulatory protein	0.0017002	1000
2159	28240269	2017	Cell	PLA2G2A - Phospholipase A2, membrane associated	0.049472	1000
2160	28240269	2017	Cell	OSM - Oncostatin-M	0.023987	1000
2206	28240269	2017	Cell	CCL4L1 - C-C motif chemokine 4-like	0.010124	1000
2239	28240269	2017	Cell	TIE1 - Tyrosine-protein kinase receptor Tie-1, soluble	0.020221	1000
2269	28240269	2017	Cell	PCNA - Proliferating cell nuclear antigen	0.0048356	1000
2310	28240269	2017	Cell	IL18RAP - Interleukin-18 receptor accessory protein	0.035913	1000
2327	28240269	2017	Cell	CD209 - CD209 antigen	0.036105	1000
2343	28240269	2017	Cell	PRSS1 - Trypsin-1	0.01341	1000
2359	28240269	2017	Cell	IL13 - Interleukin-13	0.049504	1000
2383	28240269	2017	Cell	ADAMTS13 - A disintegrin and metalloproteinase with thrombospondin motifs 13	0.024457	1000
2384	28240269	2017	Cell	CA4 - Carbonic anhydrase 4	0.04636	1000
2401	28240269	2017	Cell	IDS - Iduronate 2-sulfatase	0.031285	1000
2445	28240269	2017	Cell	GPC2 - Glypican-2	0.041701	1000
2470	28240269	2017	Cell	CA6 - Carbonic anhydrase 6	0.0017481	1000
2473	28240269	2017	Cell	CDK5 CDK5R1 - Cyclin-dependent kinase 5:Cyclin-dependent kinase 5 activator 1 complex	0.0064221	1000
2506	28240269	2017	Cell	BMX - Cytoplasmic tyrosine-protein kinase BMX	0.047179	1000
2513	28240269	2017	Cell	CDC2 CCNB1 - Cyclin-dependent kinase 1:G2/mitotic-specific cyclin-B1 complex	0.0065571	1000
2522	28240269	2017	Cell	GZMA - Granzyme A	0.0098592	1000
2549	28240269	2017	Cell	FGF1 - Fibroblast growth factor 1	0.046811	1000
2550	28240269	2017	Cell	CXCL13 - C-X-C motif chemokine 13	0.021899	1000
2582	28240269	2017	Cell	CDH6 - Cadherin-6	0.031523	1000
2594	28240269	2017	Cell	ECE1 - Endothelin-converting enzyme 1	0.027809	1000
2597	28240269	2017	Cell	GNS - N-acetylglucosamine-6-sulfatase	0.026375	1000
2600	28240269	2017	Cell	LGMN - Legumain	0.025151	1000
2608	28240269	2017	Cell	OPCML - Opioid-binding protein/cell adhesion molecule	0.012741	1000
2612	28240269	2017	Cell	RBP4 - Retinol-binding protein 4	0.006268	1000
2619	28240269	2017	Cell	CDH12 - Cadherin-12	0.039977	1000
2620	28240269	2017	Cell	PPP3R1 - Calcineurin subunit B type 1	0.007805	1000
2624	28240269	2017	Cell	KLK14 - Kallikrein-14	0.011527	1000
2630	28240269	2017	Cell	GPT - Alanine aminotransferase 1	0.0098017	1000
2669	28240269	2017	Cell	IL11RA - Interleukin-11 receptor subunit alpha	0.016507	1000
2679	28240269	2017	Cell	PTEN - Phosphatidylinositol 3,4,5-trisphosphate 3-phosphatase and dual-specificity protein phosphatase PTEN	0.024405	1000
2745	28240269	2017	Cell	CXCL10 - C-X-C motif chemokine 10	0.020278	1000
2781	28240269	2017	Cell	IGF1R - Insulin-like growth factor 1 receptor	0.029594	1000
2809	28240269	2017	Cell	DCTPP1 - dCTP pyrophosphatase 1	0.00072104	1000
2833	28240269	2017	Cell	BCL2L1 - Bcl-2-like protein 1	0.039335	1000
2843	28240269	2017	Cell	LRRTM1 - Leucine-rich repeat transmembrane neuronal protein 1	0.010002	1000
2868	28240269	2017	Cell	NCAM1 - Neural cell adhesion molecule 1, 120 kDa isoform	0.036667	1000
2890	28240269	2017	Cell	BIRC7 - Baculoviral IAP repeat-containing protein 7 Isoform beta	0.044487	1000
2898	28240269	2017	Cell	PPY - Pancreatic hormone	0.016015	1000
2904	28240269	2017	Cell	CSF2 - Granulocyte-macrophage colony-stimulating factor	0.038265	1000
2908	28240269	2017	Cell	APOD - Apolipoprotein D	0.017445	1000
2913	28240269	2017	Cell	AFM - Afamin	0.024068	1000
2917	28240269	2017	Cell	GSN - Gelsolin	0.0071319	1000
2929	28240269	2017	Cell	CSF3 - Granulocyte colony-stimulating factor	0.045086	1000
2969	28240269	2017	Cell	STC1 - Stanniocalcin-1	0.036889	1000
2992	28240269	2017	Cell	ESD - S-formylglutathione hydrolase	0.039572	1000
3093	28240269	2017	Cell	SCARF2 - Scavenger receptor class F member 2	0.041067	1000
3133	28240269	2017	Cell	CALR - Calreticulin	0.046246	1000
3137	28240269	2017	Cell	SLC25A18 - Mitochondrial glutamate carrier 2	0.032078	1000
3157	28240269	2017	Cell	MIF - Macrophage migration inhibitory factor	0.034573	1000
3185	31427789	2019	Metabolic	Waist circumference	0.023957	385932
3186	31427789	2019	Metabolic	Hip circumference	9.1697e-05	385887
3187	31427789	2019	Skeletal	Standing height	2.3148e-12	385748
3192	31427789	2019	Activities	Length of time at current address	0.0065905	385315
3243	31427789	2019	Nutritional	Dried fruit intake	0.04404	351952
3246	31427789	2019	Nutritional	Processed meat intake	0.034683	385801
3270	31427789	2019	Metabolic	Comparative body size at age 10	2.7532e-05	379749
3271	31427789	2019	Skeletal	Comparative height size at age 10	4.5484e-08	380167
3274	31427789	2019	Dermatological	Ease of skin tanning	0.011771	378364
3276	31427789	2019	Activities	Facial ageing	0.020094	354097
3300	31427789	2019	Psychiatric	Frequency of tiredness / lethargy in last 2 weeks	0.022871	375053
3317	31427789	2019	Environment	Falls in the last year	0.023487	385553
3318	31427789	2019	Metabolic	Weight change compared with 1 year ago	0.0072124	380042
3336	31427789	2019	Activities	Ever had breast cancer screening / mammogram (female)	0.042689	208314
3337	31427789	2019	Activities	Years since last breast cancer screening / mammogram (female)	0.040281	162926
3359	31427789	2019	Cardiovascular	Age high blood pressure diagnosed	0.026507	92583
3393	31427789	2019	Psychiatric	Number of depression episodes	0.045024	49205
3412	31427789	2019	Skeletal	Sitting height	7.1419e-13	385393
3421	31427789	2019	Cognitive	Pairs matching test - Time to complete round	0.0078579	93074
3423	31427789	2019	Cognitive	Trail making test - Duration to complete alphanumeric path (trail #2)	0.029023	84259
3435	31427789	2019	Metabolic	Body Mass Index	0.0016136	385336
3436	31427789	2019	Metabolic	Weight	0.00030902	385473
3440	31427789	2019	Metabolic	Impedance measures - Weight	0.00046172	379840
3441	31427789	2019	Metabolic	Impedance measures - Body fat percentage	0.0058607	379615
3442	31427789	2019	Metabolic	Impedance measures - Whole body fat mass	0.0058227	379203
3443	31427789	2019	Metabolic	Impedance measures - Whole body fat-free mass	6.9706e-05	379804
3444	31427789	2019	Metabolic	Impedance measures - Whole body water mass	5.9263e-05	379835
3445	31427789	2019	Metabolic	Impedance measures - Body Mass Index (BMI)	0.0036497	379831
3446	31427789	2019	Metabolic	Impedance measures - Basal metabolic rate	5.783e-05	379821
3447	31427789	2019	Metabolic	Impedance measures - Impedance of whole body	1.8712e-09	379792
3448	31427789	2019	Metabolic	Impedance measures - Impedance of leg (right)	4.3755e-07	379813
3449	31427789	2019	Metabolic	Impedance measures - Impedance of leg (left)	3.8932e-06	379807
3450	31427789	2019	Metabolic	Impedance measures - Impedance of arm (right)	1.171e-09	379786
3451	31427789	2019	Metabolic	Impedance measures - Impedance of arm (left)	6.481e-10	379803
3453	31427789	2019	Metabolic	Impedance measures - Leg fat mass (right)	0.010842	379802
3454	31427789	2019	Metabolic	Impedance measures - Leg fat-free mass (right)	3.3047e-05	379793
3455	31427789	2019	Metabolic	Impedance measures - Leg predicted mass (right)	3.2685e-05	379793
3457	31427789	2019	Metabolic	Impedance measures - Leg fat mass (left)	0.0028321	379783
3458	31427789	2019	Metabolic	Impedance measures - Leg fat-free mass (left)	0.00013433	379766
3459	31427789	2019	Metabolic	Impedance measures - Leg predicted mass (left)	0.00010054	379761
3461	31427789	2019	Metabolic	Impedance measures - Arm fat mass (right)	0.0095855	379725
3462	31427789	2019	Metabolic	Impedance measures - Arm fat-free mass (right)	1.6823e-05	379723
3463	31427789	2019	Metabolic	Impedance measures - Arm predicted mass (right)	3.3086e-05	379716
3465	31427789	2019	Metabolic	Impedance measures - Arm fat mass (left)	0.008545	379663
3466	31427789	2019	Metabolic	Impedance measures - Arm fat-free mass (left)	2.8388e-05	379653
3467	31427789	2019	Metabolic	Impedance measures - Arm predicted mass (left)	2.643e-05	379638
3468	31427789	2019	Metabolic	Impedance measures - Trunk fat percentage	0.00054368	379600
3469	31427789	2019	Metabolic	Impedance measures - Trunk fat mass	0.0018445	379578
3470	31427789	2019	Metabolic	Impedance measures - Trunk fat-free mass	0.0006598	379507
3471	31427789	2019	Metabolic	Impedance measures - Trunk predicted mass	0.00082428	379469
3476	31427789	2019	Activities	Own or rent accommodation lived in: Own outright (by you or someone in your household)	0.0026121	383032
3495	31427789	2019	Dermatological	Hair colour (natural, before greying): Blonde	0.013185	385603
3497	31427789	2019	Dermatological	Hair colour (natural, before greying): Light brown	0.00070755	385603
3498	31427789	2019	Dermatological	Hair colour (natural, before greying): Dark brown	9.2423e-06	385603
3500	31427789	2019	Dermatological	Male-specific factors - Hair/balding pattern: Pattern 1	0.011714	176380
3501	31427789	2019	Dermatological	Male-specific factors - Hair/balding pattern: Pattern 2	0.023746	176380
3502	31427789	2019	Dermatological	Male-specific factors - Hair/balding pattern: Pattern 3	0.0068112	176380
3503	31427789	2019	Dermatological	Male-specific factors - Hair/balding pattern: Pattern 4	0.036836	176380
3505	31427789	2019	Nutritional	Non-butter spread type details: Soft (tub) margarine	0.0054411	201144
3506	31427789	2019	Nutritional	Non-butter spread type details: Olive oil based spread (eg: Bertolli)	0.045183	201144
3535	31427789	2019	Environment	Mental health - Illness, injury, bereavement, stress in last 2 years: Marital separation/divorce	0.033439	383913
3538	31427789	2019	Environment	Attendance/disability/mobility allowance: Blue badge	0.048047	383632
3540	31427789	2019	Activities	Reason for glasses/contact lenses: For long-sightedness, i.e. for distance and near, but particularly for near tasks like reading (called 'hypermetropia')	0.0019407	78647
3556	31427789	2019	Activities	Medication for cholesterol, blood pressure, diabetes, or take exogenous hormones: Hormone replacement therapy	0.043654	207533
3561	31427789	2019	Activities	Medication for pain relief, constipation, heartburn: Laxatives (e.g. Dulcolax, Senokot)	0.046094	382089
3571	31427789	2019	Neurological	Pain type(s) experienced in last month: Neck or shoulder pain	0.046839	385698
3585	31427789	2019	Activities	Types of physical activity in last 4 weeks: Walking for pleasure (not as a means of transport)	0.043858	384450
3599	31427789	2019	Respiratory	Non-cancer illness code, self-reported: asthma	0.044682	289307
3652	31427789	2019	Environment	Illnesses of siblings: Diabetes	0.00017192	309116
3671	31427789	2019	Gastrointestinal	Diagnoses - main ICD10: K40 Inguinal hernia	0.026322	300791
3673	31427789	2019	Gastrointestinal	Diagnoses - main ICD10: K57 Diverticular disease of intestine	0.020163	300791
3678	31427789	2019	Skeletal	Diagnoses - main ICD10: M23 Internal derangement of knee	0.048882	300791
3681	31427789	2019	Respiratory	Diagnoses - main ICD10: R07 Pain in throat and chest	0.031895	300791
3696	31427789	2019	Gastrointestinal	Diagnoses - secondary ICD10: K21 Gastro-esophageal reflux disease	0.0093709	244890
3710	31427789	2019	Mortality	Diagnoses - secondary ICD10: Z85 Personal history of malignant neoplasm	0.034571	244890
3715	31427789	2019	Mortality	Diagnoses - secondary ICD10: Z92 Personal history of medical treatment	6.4424e-05	244890
3782	31427789	2019	Psychiatric	Depression - Sleeping too much	0.04035	48926
3783	31427789	2019	Psychiatric	Depression - Waking too early	0.031415	48926
3804	19853236	2009	Immunological	Mean corpuscular hemoglobin concentration	0.013144	5927
3907	28073927	2017	Ophthalmological	Intraocular pressure	0.017688	8352
3910	28073927	2017	Ophthalmological	Vertical cup-disc ratio	0.0020063	8373
3929	28749367	2017	Cardiovascular	QT interval	0.025056	22158
3971	29304378	2018	Skeletal	Total body BMD	0.0021998	66628
3995	29500382	2018	Psychiatric	Fed-up feelings (FED_UP)	0.049531	266208
4005	29559693	2018	Skeletal	Osteoarthritis (self reported)	0.011696	63556
4015	29760442	2018	Ophthalmological	Central corneal thickness	0.019083	17803
4016	29760442	2018	Ophthalmological	Central corneal thickness	0.0094951	8107
4020	29895819	2018	Dermatological	Freckles	0.015582	11182
4037	BioRxiv: https://doi.org/10.1101/224774	2017	Psychiatric	Autism spectrum disorder	0.0027294	46350
4043	30124842	2018	Skeletal	Height	2.1677e-14	693529
4044	30124842	2018	Metabolic	Body Mass Index	0.016394	681275
4050	28358823	2017	Body Structures	Anterior cruciate ligament rupture (fixed effect model)	3.5907e-05	99342
4051	28358823	2017	Body Structures	Anterior cruciate ligament rupture (random effect model)	6.1872e-05	99342
4062	27920155	2017	Metabolic	Urinary albumin-to-creatinine ratio	0.018447	4387
4072	BioRxiv: https://doi.org/10.1101/261081	2018	Activities	First PC of the four riskly behaviours	0.008987	315894
4074	30239722	2018	Metabolic	Body Mass Index	0.023321	806834
4077	30239722	2018	Metabolic	Waist-hip ratio	0.0035262	697734
4079	30239722	2018	Metabolic	Waist-hip ratio (female)	0.0033864	381152
4080	30239722	2018	Metabolic	Waist-hip ratio (adjusted for BMI)	0.0008017	694649
4082	30239722	2018	Metabolic	Waist-hip ratio (adjusted for BMI, female)	0.00048912	379501
4111	29403010	2018	Metabolic	Uric acid	6.1301e-06	109029
4112	29403010	2018	Metabolic	Sodium	0.01697	127304
4114	29403010	2018	Metabolic	Chloride	0.014687	126402
4124	29403010	2018	Metabolic	Prothrombin time	0.029224	58110
4141	29403010	2018	Immunological	Platelet count	0.0078007	108208
4175	30048462	2018	Skeletal	Heel bone mineral density	0.020633	394929
4176	30718926	2019	Endocrine	Type 2 Diabetes	0.035447	191764
4213	31070104	2019	Metabolic	Glycine level (female)	0.049292	11006
4272	30846698	2019	Psychiatric	Sleep duration	0.039685	446118
4278	30804560	2019	Respiratory	FEV1	0.0051286	400102
4280	30804560	2019	Respiratory	FEV1/FVC ratio	0.017162	400102
4281	30804560	2019	Respiratory	PEF	0.0020476	345265
4282	30804560	2019	Respiratory	FEV1	0.028523	321047
4284	30804560	2019	Respiratory	FEV1/FVC ratio	0.0039859	321047
4285	30804560	2019	Respiratory	PEF	0.0017863	321047
4304	30664634	2019	Metabolic	Legs-leg fat ratio (female)	9.5695e-06	195068
4306	30664634	2019	Metabolic	Trunk-trunk fat ratio (female)	4.6384e-07	195068
4309	30664745	2019	Skeletal	Osteoarthritis of hip	0.018367	393873
4311	30661054	2019	Gastrointestinal	Diverticular disease	0.0012448	451099
4337	30531941	2018	Psychiatric	Sleep durataion	0.032472	91105
4343	30531941	2018	Psychiatric	Sleep sedentary	0.036635	91105
4351	30573740	2018	Dermatological	Male pattern baldness (BOLT LMM infinitesimal mixed model)	1.038e-06	205327
4352	30573740	2018	Dermatological	Male pattern baldness (BOLT LMM non-infinitesimal mixed model)	8.3971e-08	205327
4358	30177863	2018	Gastrointestinal	Diverticular disease	0.0048259	409728
4367	30003307	2018	Cardiovascular	Coronary artery disease in diabetes	0.030915	15666
4372	30367059	2018	Endocrine	Free thyroxine (FT4)	2.3483e-05	49269
4373	30367059	2018	Endocrine	Free thyroxine (FT4, male)	6.3496e-06	22455
4465	31676860	2019	Neurological	Left posterior cingulate	0.022181	19629
4511	31676860	2019	Neurological	Right basal forebrain	0.0085585	19629
4532	31676860	2019	Neurological	Right cerebellum exterior	0.0075694	19629
4612	31676860	2019	Neurological	Right basal forebrain	0.0089093	21821
4630	31676860	2019	Neurological	Left vessel	0.047699	21821
4633	31676860	2019	Neurological	Right cerebellum exterior	0.0062129	21821
4652	BioRxiv: https://doi.org/10.1101/288560	2019	Neurological	Cingulum (hippocampus) fractional anisotropy	0.0014182	17706
4675	BioRxiv: https://doi.org/10.1101/288583	2019	Neurological	Corticospinal tract axial diusivities	0.048086	17706
4718	BioRxiv: https://doi.org/10.1101/288626	2019	Neurological	Cingulum (hippocampus) mode of anisotropy	0.014275	17706
4719	BioRxiv: https://doi.org/10.1101/288627	2019	Neurological	Corticospinal tract mode of anisotropy	0.016779	17706
4740	BioRxiv: https://doi.org/10.1101/288648	2019	Neurological	Cingulum (hippocampus) radial diusivities	0.026803	17706

## Sheet: 7
Table S7 phewas analysis of depression-related sites
ITIH3
atlas ID	PMID	Year	Domain	Trait	P-value	N
4	28540026	2017	Psychiatric	Autism spectrum disorder	0.041578	15954
5	21926972	2011	Psychiatric	Bipolar disorder	0.00028936	16731
8	22472876	2013	Psychiatric	Major depressive disorder	0.023328	18759
9	21926974	2011	Psychiatric	Schizophrenia	0.00044373	21856
10	23974872	2013	Psychiatric	Schizophrenia	0.0040661	32143
11	25056061	2014	Psychiatric	Schizophrenia	3.2415e-10	82315
12	24280982	2014	Psychiatric	Schizophrenia/Bipolar disorder	4.9403e-05	39202
13	24280982	2014	Psychiatric	Schizophrenia vs Bipolar disorder	3.2415e-10	16381
26	26087016	2016	Psychiatric	Agression	0.032275	18988
47	27798627	2016	Reproduction	Age at first birth	0.0033497	251151
48	27798627	2016	Reproduction	Age at first birth (female)	0.047802	225230
49	27798627	2016	Reproduction	Age at first birth (male)	0.025134	48408
55	27089181	2016	Psychiatric	Neuroticism	0.022664	170911
57	23722424	2013	Environment	Educational attainment	0.0068458	101069
60	25201988	2014	Environment	Educational attainment	0.003254	106736
63	28436984	2017	Reproduction	Age at menarche	0.011795	252514
70	24097068	2013	Metabolic	Low-density lipoprotein cholesterol	0.001521	188577
71	24097068	2013	Metabolic	High-density lipoprotein cholesterol	0.018467	188577
73	24097068	2013	Metabolic	Total cholesterol	0.012508	188577
77	22479202	2012	Metabolic	Adiponectin level	0.0007593	29347
91	22484627	2012	Metabolic	Childhood obesity	0.017687	13848
92	23202124	2013	Metabolic	Birth weight	0.0074481	26836
93	25281659	2015	Skeletal	Birth length	0.0059487	28459
103	23449627	2013	Skeletal	Late pubertal growth (male)	0.041758	4282
108	26343387	2015	Cardiovascular	Coronary artery disease	0.034252	184305
113	20881960	2010	Skeletal	Height	2.7979e-06	133653
114	20935629	2010	Metabolic	Waist-hip ratio (adjusted for BMI)	0.023043	77167
117	23563607	2013	Metabolic	Extreme Body Mass Index	0.012922	16068
118	23563607	2013	Skeletal	Extreme Height	0.0010562	16196
124	23754948	2013	Metabolic	Body Mass Index (male)	0.0078758	60036
126	23754948	2013	Skeletal	Height (male)	0.042425	60588
127	23754948	2013	Skeletal	Height (female)	6.8477e-06	73072
131	23754948	2013	Metabolic	Hip circumference (female, adjusted for BMI)	0.030791	43316
132	23754948	2013	Metabolic	Waist circumference (male)	0.043607	36231
133	23754948	2013	Metabolic	Waist circumference (female)	0.044507	45192
135	23754948	2013	Metabolic	Waist circumference (female, adjusted for BMI)	0.014188	45192
136	23754948	2013	Metabolic	Weight (male)	0.02451	60016
142	25282103	2014	Skeletal	Height	5.3714e-12	253288
143	25673413	2015	Metabolic	Body Mass Index	0.00053432	234069
144	25673413	2015	Metabolic	Body Mass Index (male)	0.0016249	104666
145	25673413	2015	Metabolic	Body Mass Index (female)	0.024093	132115
146	25673413	2015	Metabolic	Body Mass Index	0.0006307	236231
147	26426971	2015	Metabolic	Body Mass Index (male > 50 yrs)	0.015135	74324
149	26426971	2015	Metabolic	Body Mass Index (female > 50 yrs)	0.013689	88625
151	26426971	2015	Metabolic	Waist-hip ratio (male > 50 yrs, adjusted for BMI)	0.0070398	74324
153	26426971	2015	Metabolic	Waist-hip ratio (female > 50 yrs, adjusted for BMI)	0.0019924	88625
154	26426971	2015	Metabolic	Waist-hip ratio (female <= 50 yrs, adjusted for BMI)	0.0029025	41386
155	25673412	2015	Metabolic	Hip circumference	0.0034436	213038
156	25673412	2015	Metabolic	Hip circumference	0.0047639	227429
157	25673412	2015	Metabolic	Hip circumference (male)	0.032582	94790
158	25673412	2015	Metabolic	Hip circumference (male)	0.0312	100384
159	25673412	2015	Metabolic	Hip circumference (female)	0.0083227	118528
160	25673412	2015	Metabolic	Hip circumference (female)	0.01056	125113
161	25673412	2015	Metabolic	Hip circumference (adjusted for BMI)	0.0060262	211117
162	25673412	2015	Metabolic	Hip circumference (adjusted for BMI)	0.0053585	225491
165	25673412	2015	Metabolic	Hip circumference (female, adjusted for BMI)	0.0018064	117340
166	25673412	2015	Metabolic	Hip circumference (female, adjusted for BMI)	0.0014065	123904
167	25673412	2015	Metabolic	Waist circumference	0.019637	232101
168	25673412	2015	Metabolic	Waist circumference	0.023646	244441
169	25673412	2015	Metabolic	Waist circumference (male)	0.037058	104406
170	25673412	2015	Metabolic	Waist circumference (male)	0.043023	110004
171	25673412	2015	Metabolic	Waist circumference (female)	0.021362	127998
172	25673412	2015	Metabolic	Waist circumference (female)	0.029476	134594
173	25673412	2015	Metabolic	Waist circumference (adjusted for BMI)	0.00081504	231355
174	25673412	2015	Metabolic	Waist circumference (adjusted for BMI)	0.0014634	245749
177	25673412	2015	Metabolic	Waist circumference (female, adjusted for BMI)	2.7143e-05	127470
178	25673412	2015	Metabolic	Waist circumference (female, adjusted for BMI)	3.0029e-05	134039
183	25673412	2015	Metabolic	Waist-hip ratio (female)	0.03149	118004
184	25673412	2015	Metabolic	Waist-hip ratio (female)	0.048342	124591
185	25673412	2015	Metabolic	Waist-hip ratio (adjusted for BMI)	0.0036189	210086
186	25673412	2015	Metabolic	Waist-hip ratio (adjusted for BMI)	0.0048214	224456
189	25673412	2015	Metabolic	Waist-hip ratio (female, adjusted for BMI)	0.0012289	116742
190	25673412	2015	Metabolic	Waist-hip ratio (female, adjusted for BMI)	0.0021148	123303
191	26831199	2016	Metabolic	Estimated glomerular filtration rate based on serum creatinine	0.013184	113814
193	26831199	2016	Metabolic	Estimated glomerular filtration rate based on serum creatinine (non-diabetic)	0.0047143	118460
206	23263486	2013	Metabolic	Serum Urate	0.006737	110347
242	25772697	2015	Immunological	PD1 on CD4mem	0.001795	669
266	25772697	2015	Immunological	DPT:%Exhausted	0.045169	669
268	25772697	2015	Immunological	CD4:%TM (1)	0.047924	669
309	25772697	2015	Immunological	CD4nv:%Th2	0.041468	669
404	24816252	2014	Metabolic	Amino acid::Tryptophan metabolism::indoleacetate	0.02563	7618
448	24816252	2014	Metabolic	Cofactors and vitamins::Ascorbate and aldarate metabolism::threonate	0.037953	7782
458	24816252	2014	Metabolic	Energy::Krebs cycle::alpha-ketoglutarate	0.0031797	6130
461	24816252	2014	Metabolic	Energy::Krebs cycle::succinylcarnitine	0.0032067	6948
534	24816252	2014	Metabolic	Lipid::Lysolipid::1-eicosadienoylglycerophosphocholine*	0.04422	6892
551	24816252	2014	Metabolic	Lipid::Lysolipid::2-palmitoylglycerophosphocholine*	0.047231	7695
567	24816252	2014	Metabolic	Lipid::Sphingolipid::palmitoyl sphingomyelin	0.013091	7814
573	24816252	2014	Metabolic	Lipid::Sterol, Steroid::cholesterol	0.0053765	7813
578	24816252	2014	Metabolic	Lipid::Sterol, Steroid::estrone 3-sulfate	0.0018935	957
591	24816252	2014	Metabolic	Peptide::Dipeptide::aspartylphenylalanine	0.0012168	3948
641	24816252	2014	Metabolic	Xenobiotics::Xanthine metabolism::1,7-dimethylurate	0.043675	6057
674	24816252	2014	Metabolic	::::X-08402	0.030969	7726
684	24816252	2014	Metabolic	::::X-10500	0.043206	7751
686	24816252	2014	Metabolic	::::X-10510	0.0032519	7792
701	24816252	2014	Metabolic	::::X-11437	0.01777	6782
706	24816252	2014	Metabolic	::::X-11444	0.01092	7758
710	24816252	2014	Metabolic	::::X-11470	0.012468	7271
729	24816252	2014	Metabolic	Cofactors and vitamins::Hemoglobin and porphyrin metabolism::X-11793--oxidized bilirubin*	0.039769	7611
760	24816252	2014	Metabolic	::::X-12189	0.002955	481
780	24816252	2014	Metabolic	::::X-12456	0.01767	4774
838	24816252	2014	Metabolic	Peptide::Dipeptide::X-14450--phenylalanylleucine	0.046675	2555
854	27005778	2016	Metabolic	ApoA1	0.0063067	20687
862	27005778	2016	Metabolic	Creatinine	0.01242	24810
885	27005778	2016	Metabolic	Isoleucine	0.020628	24776
998	27989323	2017	Immunological	Monocyte chemotactic protein-1 (CCL2)	0.047737	8293
1010	27989323	2017	Immunological	Tumor necrosis factor alpha	0.019805	3454
1101	19060910	2009	Metabolic	Glucose - Birth cohorts	0.00773	4763
1108	27918534	2017	Metabolic	Subcutaneous adipose tissue volume	0.0085551	18247
1110	27918534	2017	Metabolic	Subcutaneous adipose tissue volume (female)	0.0078961	9526
1111	27918534	2017	Metabolic	Visceral sdipose tissue volume	0.0024018	18332
1113	27918534	2017	Metabolic	Visceral sdipose tissue volume (female)	0.00013234	9594
1117	27918534	2017	Metabolic	Pericardial adipose tissue volume	0.012743	12204
1120	27918534	2017	Metabolic	Pericardial adipose tissue volume (adjusted for height and weight)	0.0041472	12204
1122	27918534	2017	Metabolic	Pericardial adipose tissue volume (adjusted for height and weight, female)	0.035457	6362
1125	27918534	2017	Metabolic	Subcutaneous adipose tissue attenuation (female)	0.010149	9526
1126	27918534	2017	Metabolic	Visceral adipose tissue sttenutation	0.0035122	18332
1128	27918534	2017	Metabolic	Visceral adipose tissue sttenutation (female)	7.6501e-05	9594
1131	27918534	2017	Metabolic	Ratio of visceral-tosubcutaneous adipose tissue volume (female)	0.022119	9823
1134	27918534	2017	Metabolic	Ratio of visceral-tosubcutaneous adipose tissue volume (adjusted for BMI, female)	0.0035626	9823
1141	27494321	2016	Psychiatric	Chronotype	0.0047348	128266
1145	28490609	2017	Metabolic	Insulin secretion rate (adjusted for BMI)	0.04582	5567
1173	26955885	2016	Psychiatric	Chronotype (continuous)	0.0080634	100420
1178	27992416	2017	Neurological	Insomnia	0.01928	59128
1191	23453885	2013	Psychiatric	PGC cross disorder	1.2121e-07	61220
1226	27694991	2016	Neurological	Intracranial Volume	0.0012412	26577
2028	25390077	2015	Reproduction	Cryptorchidism (group 2)	0.00059032	1502
2035	28171582	2016	Ophthalmological	Central corneal thickness	0.0072713	3584
2043	27329760	2016	Psychiatric	Bipolar disorder	3.4315e-05	34950
2053	24084763	2013	Neoplasms	Advanced adenoma	0.01684	1406
2058	26743605	2015	Dermatological	Psoriasis	0.006172	2821
3185	31427789	2019	Metabolic	Waist circumference	0.01213	385932
3186	31427789	2019	Metabolic	Hip circumference	0.018021	385887
3187	31427789	2019	Skeletal	Standing height	1.5952e-12	385748
3188	31427789	2019	Cardiovascular	Pulse rate (automated reading)	4.0576e-05	361411
3209	31427789	2019	Activities	Duration of vigorous activity	0.006979	210896
3215	31427789	2019	Activities	Duration of light DIY	0.034654	190862
3220	31427789	2019	Activities	Time spent using computer	0.00024791	300974
3222	31427789	2019	Activities	Drive faster than motorway speed limit	0.0022528	349848
3223	31427789	2019	Activities	Length of mobile phone use	0.013212	381616
3225	31427789	2019	Activities	Hands-free device/speakerphone use with mobile phone in last 3 month	0.036498	324453
3234	31427789	2019	Psychiatric	Daytime dozing / sleeping (narcolepsy)	0.0024105	384879
3236	31427789	2019	Psychiatric	Past tobacco smoking	0.047444	355594
3238	31427789	2019	Psychiatric	Exposure to tobacco smoke at home	0.0048185	349624
3246	31427789	2019	Nutritional	Processed meat intake	0.042216	385801
3270	31427789	2019	Metabolic	Comparative body size at age 10	3.8341e-05	379749
3271	31427789	2019	Skeletal	Comparative height size at age 10	4.3279e-06	380167
3272	31427789	2019	Cognitive	Handedness (chirality/laterality)	0.0088957	386276
3273	31427789	2019	Dermatological	Skin colour	5.6954e-05	381433
3274	31427789	2019	Dermatological	Ease of skin tanning	0.00017054	378364
3282	31427789	2019	Social Interactions	Number of full brothers	0.018812	380062
3288	31427789	2019	Psychiatric	Fed-up feelings	0.033617	378357
3289	31427789	2019	Psychiatric	Nervous feelings	0.0024403	376368
3290	31427789	2019	Psychiatric	Worrier / anxious feelings	5.8001e-06	376411
3291	31427789	2019	Psychiatric	Tense / 'highly strung'	0.014655	374129
3301	31427789	2019	Psychiatric	Seen doctor (GP) for nerves, anxiety, tension or depression	0.031207	383771
3306	31427789	2019	Reproduction	Ever had same-sex intercourse	0.0027855	349459
3312	31427789	2019	Activities	Electronic device use - Plays computer games	0.015543	386152
3325	31427789	2019	Reproduction	Relative age voice broke (male)	0.036839	164394
3339	31427789	2019	Reproduction	Age when periods started (menarche) (female)	1.7878e-05	202636
3340	31427789	2019	Reproduction	Had menopause (female)	0.040815	175519
3341	31427789	2019	Reproduction	Number of live births (female)	0.015918	208434
3366	31427789	2019	Reproduction	Age at menopause (last menstrual period) (female)	0.0012584	119160
3369	31427789	2019	Activities	Frequency of other exercises in last 4 weeks	0.024179	184631
3379	31427789	2019	Cardiovascular	Diastolic Blood Pressure (automated reading)	0.0085663	361411
3382	31427789	2019	Cognitive	Prospective memory test - Duration screen displayed	0.0094302	128912
3383	31427789	2019	Cognitive	Prospective memory test - Number of attempts	0.026841	128912
3409	31427789	2019	Environment	Education - Qualifications	0.0068628	318526
3412	31427789	2019	Skeletal	Sitting height	2.9528e-08	385393
3413	31427789	2019	Cognitive	Fluid intelligence score	0.0024654	125935
3423	31427789	2019	Cognitive	Trail making test - Duration to complete alphanumeric path (trail #2)	0.0037211	84259
3424	31427789	2019	Cognitive	Symbol digit substitution test - Number of symbol digit matches made correctly	0.02729	95669
3425	31427789	2019	Psychiatric	Ever smoked	0.0048535	385013
3431	31427789	2019	Cognitive	Fluid intelligence test - Fluid intelligence score	0.0050164	99739
3432	31427789	2019	Cognitive	Symbol digit substitution test - Number of symbol digit matches attempted	0.016607	95669
3434	31427789	2019	Cognitive	Numeric memory test - Maximum digits remembered correctly	0.0020666	89799
3435	31427789	2019	Metabolic	Body Mass Index	1.5135e-05	385336
3436	31427789	2019	Metabolic	Weight	0.0013094	385473
3440	31427789	2019	Metabolic	Impedance measures - Weight	0.0018806	379840
3443	31427789	2019	Metabolic	Impedance measures - Whole body fat-free mass	2.7413e-06	379804
3444	31427789	2019	Metabolic	Impedance measures - Whole body water mass	1.9779e-06	379835
3445	31427789	2019	Metabolic	Impedance measures - Body Mass Index (BMI)	1.9826e-05	379831
3446	31427789	2019	Metabolic	Impedance measures - Basal metabolic rate	1.0128e-05	379821
3447	31427789	2019	Metabolic	Impedance measures - Impedance of whole body	2.1042e-12	379792
3448	31427789	2019	Metabolic	Impedance measures - Impedance of leg (right)	1.1712e-10	379813
3449	31427789	2019	Metabolic	Impedance measures - Impedance of leg (left)	4.4359e-10	379807
3450	31427789	2019	Metabolic	Impedance measures - Impedance of arm (right)	5.0206e-11	379786
3451	31427789	2019	Metabolic	Impedance measures - Impedance of arm (left)	1.8728e-11	379803
3453	31427789	2019	Metabolic	Impedance measures - Leg fat mass (right)	0.043685	379802
3454	31427789	2019	Metabolic	Impedance measures - Leg fat-free mass (right)	9.2173e-06	379793
3455	31427789	2019	Metabolic	Impedance measures - Leg predicted mass (right)	9.0352e-06	379793
3457	31427789	2019	Metabolic	Impedance measures - Leg fat mass (left)	0.024845	379783
3458	31427789	2019	Metabolic	Impedance measures - Leg fat-free mass (left)	3.6054e-05	379766
3459	31427789	2019	Metabolic	Impedance measures - Leg predicted mass (left)	2.9824e-05	379761
3461	31427789	2019	Metabolic	Impedance measures - Arm fat mass (right)	0.0080981	379725
3462	31427789	2019	Metabolic	Impedance measures - Arm fat-free mass (right)	2.3146e-06	379723
3463	31427789	2019	Metabolic	Impedance measures - Arm predicted mass (right)	7.1752e-06	379716
3465	31427789	2019	Metabolic	Impedance measures - Arm fat mass (left)	0.013936	379663
3466	31427789	2019	Metabolic	Impedance measures - Arm fat-free mass (left)	1.188e-06	379653
3467	31427789	2019	Metabolic	Impedance measures - Arm predicted mass (left)	1.6461e-06	379638
3470	31427789	2019	Metabolic	Impedance measures - Trunk fat-free mass	5.0041e-06	379507
3471	31427789	2019	Metabolic	Impedance measures - Trunk predicted mass	3.6299e-06	379469
3499	31427789	2019	Dermatological	Hair colour (natural, before greying): Black	0.0086809	385603
3509	31427789	2019	Psychiatric	Reason for reducing amount of alcohol drunk: Illness or ill health	0.04966	142645
3511	31427789	2019	Psychiatric	Reason for reducing amount of alcohol drunk: Other reason	0.022226	142645
3527	31427789	2019	Environment	Transport type for commuting to job workplace: Cycle	0.048218	205217
3556	31427789	2019	Activities	Medication for cholesterol, blood pressure, diabetes, or take exogenous hormones: Hormone replacement therapy	0.029231	207533
3570	31427789	2019	Neurological	Pain type(s) experienced in last month: Headache	0.012616	385698
3585	31427789	2019	Activities	Types of physical activity in last 4 weeks: Walking for pleasure (not as a means of transport)	0.042128	384450
3588	31427789	2019	Activities	Types of physical activity in last 4 weeks: Light DIY (eg: pruning, watering the lawn)	0.011689	384450
3589	31427789	2019	Activities	Types of physical activity in last 4 weeks: Heavy DIY (eg: weeding, lawn mowing, carpentry, digging)	0.0081381	384450
3590	31427789	2019	Activities	Medication for cholesterol, blood pressure or diabetes: Cholesterol lowering medication	0.010884	176050
3591	31427789	2019	Activities	Medication for cholesterol, blood pressure or diabetes: Blood pressure medication	0.011707	176050
3593	31427789	2019	Activities	Mineral and other dietary supplements: Glucosamine	0.0088307	385261
3603	31427789	2019	Neurological	Non-cancer illness code, self-reported: migraine	0.007226	289307
3607	31427789	2019	Skeletal	Non-cancer illness code, self-reported: osteoarthritis	0.033132	289307
3617	31427789	2019	Activities	Treatment/medication code: atenolol	0.0021229	280443
3620	31427789	2019	Activities	Treatment/medication code: amlodipine	0.027003	280443
3637	31427789	2019	Environment	Illnesses of father: Prostate cancer	0.0038259	355137
3640	31427789	2019	Environment	Illnesses of mother: Lung cancer	0.011883	367939
3650	31427789	2019	Environment	Illnesses of siblings: Breast cancer	0.045284	309116
3654	31427789	2019	Psychiatric	Smoking status: Never	0.022807	384964
3656	31427789	2019	Psychiatric	Alcohol - Alcohol drinker status: Never	5.3104e-05	386082
3669	31427789	2019	Gastrointestinal	Diagnoses - main ICD10: K21 Gastro-esophageal reflux disease	0.036675	300791
3676	31427789	2019	Skeletal	Diagnoses - main ICD10: M16 Osteoarthritis of hip	0.0089901	300791
3678	31427789	2019	Skeletal	Diagnoses - main ICD10: M23 Internal derangement of knee	0.0021162	300791
3727	31427789	2019	Psychiatric	Anxiety - Ever felt worried, tense, or anxious for most of a month or longer	0.040776	118397
3728	31427789	2019	Psychiatric	Anxiety - Ever worried more than most people would in similar situation	0.0068702	106215
3762	31427789	2019	Psychiatric	Anxiety - Recent inability to stop or control worying	0.037311	126300
3764	31427789	2019	Psychiatric	Depression - Recent poor appetite or overeting	0.030484	126639
3785	29942086	2018	Cognitive	Intelligence	2.2111e-05	269867
3795	29942085	2018	Psychiatric	Neuroticism	0.0093932	390278
3798	29942085	2018	Psychiatric	Worry subcluster	7.7302e-05	348219
3825	22763110	2012	Skeletal	Osteoarthritis of hip	5.7089e-06	14275
3827	22763110	2012	Skeletal	Osteoarthritis of hip and/or knee	1.6104e-05	18419
3843	27863252	2016	Immunological	Hematocrit (two-way meta)	0.0056184	132699
3844	27863252	2016	Immunological	Hemoglobin concentration (two-way meta)	0.0057229	132596
3845	27863252	2016	Immunological	High light scatter percentage of red cells (two-way meta)	0.00012752	130538
3846	27863252	2016	Immunological	High light scatter reticulocyte count (two-way meta)	1.742e-05	130517
3850	27863252	2016	Immunological	Mean corpuscular hemoglobin concentration (two-way meta)	0.036906	132586
3855	27863252	2016	Immunological	Mean platelet volume (two-way meta)	0.0022257	127230
3859	27863252	2016	Immunological	Neutrophil count (two-way meta)	0.049435	131564
3861	27863252	2016	Immunological	Plateletcrit (two-way meta)	0.027348	127033
3863	27863252	2016	Immunological	Platelet count (two-way meta)	0.00023563	127127
3864	27863252	2016	Immunological	Red blood cell count (two-way meta)	0.0023312	132690
3865	27863252	2016	Immunological	Red cell distribution width (two-way meta)	0.00030393	131520
3866	27863252	2016	Immunological	Reticulocyte count (two-way meta)	1.9242e-05	130388
3867	27863252	2016	Immunological	Reticulocyte fraction of red cells (two-way meta)	0.00028536	130404
3879	27863252	2016	Immunological	Hematocrit (three-way meta)	0.00016495	173039
3880	27863252	2016	Immunological	Hemoglobin concentration (three-way meta)	0.00014429	172925
3881	27863252	2016	Immunological	High light scatter percentage of red cells (three-way meta)	1.8316e-05	170763
3882	27863252	2016	Immunological	High light scatter reticulocyte count (three-way meta)	2.6129e-06	170761
3883	27863252	2016	Immunological	Immature fraction of reticulocytes (three-way meta)	0.015008	170548
3886	27863252	2016	Immunological	Mean corpuscular hemoglobin concentration (three-way meta)	0.004195	172851
3891	27863252	2016	Immunological	Mean platelet volume (three-way meta)	0.020865	164454
3899	27863252	2016	Immunological	Platelet count (three-way meta)	0.031904	166066
3900	27863252	2016	Immunological	Red blood cell count (three-way meta)	0.00036774	172952
3901	27863252	2016	Immunological	Red cell distribution width (three-way meta)	0.00012283	171529
3902	27863252	2016	Immunological	Reticulocyte count (three-way meta)	2.0475e-06	170641
3903	27863252	2016	Immunological	Reticulocyte fraction of red cells (three-way meta)	3.852e-05	170690
3905	28073927	2017	Ophthalmological	Intraocular pressure	0.032389	37930
3908	28073927	2017	Ophthalmological	Vertical cup-disc ratio	0.0065446	32272
3910	28073927	2017	Ophthalmological	Vertical cup-disc ratio	0.01574	8373
3914	28073927	2017	Ophthalmological	Disc area	0.02949	29811
3916	28073927	2017	Ophthalmological	Disc area	0.032731	7307
3939	28892062	2017	Metabolic	Body Mass Index	0.0017815	158284
3940	28892062	2017	Metabolic	Body Mass Index (male)	0.0045779	85894
3944	28898252	2017	Metabolic	HbA1c	0.041847	20838
3978	28724990	2017	Skeletal	Lean body mass (appendicular)	0.044815	28330
3982	29483656	2018	Psychiatric	Schizophrenia	2.335e-10	105318
3990	29500382	2018	Psychiatric	Neuroticism sum score	0.021504	380506
3995	29500382	2018	Psychiatric	Fed-up feelings (FED_UP)	0.035683	266208
3996	29500382	2018	Psychiatric	Nervous feelings (NERV-FEEL)	0.0021422	264858
3997	29500382	2018	Psychiatric	Worrier / anxious feelings (WORRY)	3.5103e-06	264646
3998	29500382	2018	Psychiatric	Tense / 'highly strung' (TENSE)	0.010085	263635
4006	29559693	2018	Skeletal	Osteoarthritis (hospital diagnosed)	0.00035272	50508
4007	29559693	2018	Skeletal	Osteoarthritis of hip (hospital diagnosed)	0.00252	11989
4009	29559693	2018	Skeletal	Osteoarthritis of hip or knee (hospital diagnosed)	0.017005	32970
4011	29662059	2018	Psychiatric	Broad depression	0.0048338	322580
4037	BioRxiv: https://doi.org/10.1101/224774	2017	Psychiatric	Autism spectrum disorder	0.00030675	46350
4038	29906448	2018	Psychiatric	Schizophrenia	7.2851e-08	87491
4039	29906448	2018	Psychiatric	Bipolar disorder	4.2829e-06	74194
4040	29906448	2018	Psychiatric	Schizophrenia/Bipolar disorder	3.6168e-12	107620
4043	30124842	2018	Skeletal	Height	3.8866e-32	693529
4044	30124842	2018	Metabolic	Body Mass Index	1.0431e-11	681275
4059	27920155	2017	Metabolic	Estimated glomerular filtration rate based on cystain C	0.03497	32861
4060	27920155	2017	Metabolic	Estimated glomerular filtration rate based on cystain C	0.028032	4440
4067	30038396	2018	Cognitive	Cognitive performance	0.000121	257828
4068	BioRxiv: https://doi.org/10.1101/261081	2018	Activities	Automobile speeding propensity	0.026635	404291
4070	BioRxiv: https://doi.org/10.1101/261081	2018	Psychiatric	Ever smoker	0.0082595	518633
4072	BioRxiv: https://doi.org/10.1101/261081	2018	Activities	First PC of the four riskly behaviours	0.0013596	315894
4074	30239722	2018	Metabolic	Body Mass Index	8.6775e-09	806834
4075	30239722	2018	Metabolic	Body Mass Index (male)	6.365e-08	374756
4076	30239722	2018	Metabolic	Body Mass Index (female)	0.011437	434794
4077	30239722	2018	Metabolic	Waist-hip ratio	1.3117e-05	697734
4078	30239722	2018	Metabolic	Waist-hip ratio (male)	0.029357	316772
4079	30239722	2018	Metabolic	Waist-hip ratio (female)	0.00011642	381152
4080	30239722	2018	Metabolic	Waist-hip ratio (adjusted for BMI)	2.8444e-10	694649
4081	30239722	2018	Metabolic	Waist-hip ratio (adjusted for BMI, male)	0.00033196	315284
4082	30239722	2018	Metabolic	Waist-hip ratio (adjusted for BMI, female)	2.6814e-07	379501
4093	29844566	2018	Cognitive	Verbal-numerical reasoning	5.6731e-05	168033
4111	29403010	2018	Metabolic	Uric acid	0.017868	109029
4122	29403010	2018	Metabolic	Gamma-glutamyl transferase	0.0056831	118309
4127	29403010	2018	Metabolic	Lactate dehydrogenase	0.0022539	126319
4128	29403010	2018	Metabolic	C-reactive protein	0.029082	75391
4136	29403010	2018	Hematological	Hemoglobin	0.044856	108769
4137	29403010	2018	Immunological	Hematocrit	0.041508	108757
4158	30531953	2018	Neurological	Generalised epilepsy	0.0054694	33446
4164	30531953	2018	Neurological	Juvenile Absence Epilepsy (JAE)	0.047828	24633
4165	30531953	2018	Neurological	Juvenile Myoclonic Epilepsy (JME)	0.013537	25395
4166	30108127	2018	Metabolic	Body Mass Index	0.0028024	334487
4175	30048462	2018	Skeletal	Heel bone mineral density	0.0017256	394929
4181	31217584	2019	Metabolic	High cholesterol lipoprotein	0.039462	33063
4195	31217584	2019	Cardiovascular	Diastolic Blood Pressure	0.0010812	35433
4201	31217584	2019	Metabolic	Body Mass Index	0.0046279	49335
4202	31217584	2019	Metabolic	Chronic kidney disease	0.012673	45727
4205	31152163	2019	Metabolic	Estimated glomerular filtration rate	0.00091934	765348
4206	31152163	2019	Metabolic	Estimated glomerular filtration rate	0.00048313	567460
4208	31152163	2019	Metabolic	Blood urea nitrogen	0.031659	243031
4213	31070104	2019	Metabolic	Glycine level (female)	0.018298	11006
4221	31015401	2019	Environmental	Diuretics	0.0030614	229086
4223	31015401	2019	Environmental	Calcium channel blockers	0.011004	204378
4224	31015401	2019	Environmental	Agents acting on the renin-angiotensin system	0.003703	237530
4234	31015401	2019	Environmental	Antidepressants	0.0030587	304162
4255	30952852	2019	Psychiatric	Sleep efficiency	0.0007711	84810
4270	30867560	2019	Psychiatric	Anxiety/tension factors	0.010562	270059
4271	30867560	2019	Psychiatric	Worry/vulnerability factors	0.010562	270059
4274	30846698	2019	Psychiatric	Short sleep	0.0013566	411934
4276	30833571	2019	Connective Tissue	Carpal tunnel syndrome	3.58e-06	401656
4287	30804560	2019	Respiratory	FVC	0.025846	79055
4290	30804566	2019	Neurological	Frequent insomnia symptoms	0.0021396	237627
4301	30664634	2019	Metabolic	Arms-arm fat ratio (male)	0.0023039	167431
4302	30664634	2019	Metabolic	Arms-arm fat ratio (female)	0.00016007	195068
4304	30664634	2019	Metabolic	Legs-leg fat ratio (female)	2.4626e-05	195068
4305	30664634	2019	Metabolic	Trunk-trunk fat ratio (male)	0.0049561	167431
4306	30664634	2019	Metabolic	Trunk-trunk fat ratio (female)	7.8634e-09	195068
4307	30664745	2019	Skeletal	Osteoarthritis	0.0084875	455221
4308	30664745	2019	Skeletal	Osteoarthritis of hit or knee	1.5481e-05	417596
4309	30664745	2019	Skeletal	Osteoarthritis of hip	6.89e-06	393873
4310	30664745	2019	Skeletal	Osteoarthritis of knee	0.034931	403124
4311	30661054	2019	Gastrointestinal	Diverticular disease	0.0023517	451099
4313	30643251	2019	Psychiatric	Age of initiation of regular smoking	0.04695	632802
4314	30643251	2019	Psychiatric	Ever smoked regulary	0.008327	262990
4320	30643256	2019	Activities	Positive affect (univariate)	1.2302e-05	410603
4321	30643256	2019	Psychiatric	Neuroticism (univariate)	0.00021848	523783
4322	30643256	2019	Psychiatric	Depressive symptoms (univariate)	0.0005855	1067913
4324	30643256	2019	Activities	Positive affect (MA GWAMA)	1.322e-05	410603
4325	30643256	2019	Psychiatric	Neuroticism (MA GWAMA)	9.1473e-06	523783
4326	30643256	2019	Psychiatric	Depressive symptoms (MA GWAMA)	0.00021552	1067913
4327	30643256	2019	Psychiatric	Well-being spectrum	8.3997e-07	2311184
4328	30598549	2018	Skeletal	Estimated bone mineral density from heel ultrasounds	0.0042116	426824
4337	30531941	2018	Psychiatric	Sleep durataion	0.0019623	91105
4338	30531941	2018	Psychiatric	Sleep durataion (conditioning sex and BMI)	0.0038561	91105
4345	30525989	2018	Cardiovascular	Coronary artery disease and total cholesterol (bivariate)	0.00030559	735838
4346	30525989	2018	Cardiovascular	Coronary artery disease and triglyceride (bivariate)	0.0056678	735838
4347	30525989	2018	Cardiovascular	Coronary artery disease and low-density lipoprotein cholesterol (bivariate)	5.9549e-05	735838
4348	30525989	2018	Cardiovascular	Coronary artery disease and high-density lipoprotein cholesterol (bivariate)	0.00020563	735838
4352	30573740	2018	Dermatological	Male pattern baldness (BOLT LMM non-infinitesimal mixed model)	0.026974	205327
4357	30220432	2018	Metabolic	Albuminuria	0.0022318	382500
4362	29899525	2018	Activities	Acceleration average	0.011514	91084
4363	29899525	2018	Activities	Strenuous sports or other exercises	0.0069812	350492
4366	29899525	2018	Activities	Fraction of accelerations	0.00081472	90667
4372	30367059	2018	Endocrine	Free thyroxine (FT4)	0.0079988	49269
4373	30367059	2018	Endocrine	Free thyroxine (FT4, male)	0.02722	22455
4377	30940143	2019	Cardiovascular	Resting heart rate	4.8634e-07	458969
4378	30940143	2019	Cardiovascular	High blood pressure	0.028474	458554
4435	30053915	2018	Cell	Influenza A IgG levels	0.029637	777
4451	31676860	2019	Neurological	Left inferior temporal	0.028736	19629
4462	31676860	2019	Neurological	Left pars triangularis	0.016525	19629
4467	31676860	2019	Neurological	Left precuneus	0.049009	19629
4475	31676860	2019	Neurological	Left insula	0.0098789	19629
4482	31676860	2019	Neurological	Right inferior temporal	0.017473	19629
4485	31676860	2019	Neurological	Right lateral orbitofrontal	0.01047	19629
4498	31676860	2019	Neurological	Right precuneus	0.023373	19629
4505	31676860	2019	Neurological	Right transverse temporal	0.0205	19629
4507	31676860	2019	Neurological	Cerebellar vermal lobules I V	0.047335	19629
4510	31676860	2019	Neurological	Left basal forebrain	0.042683	19629
4524	31676860	2019	Neurological	Left pallidum	0.0088002	19629
4531	31676860	2019	Neurological	Right inferior lateral ventricle	0.038832	19629
4537	31676860	2019	Neurological	Right pallidum	0.00020801	19629
4545	31676860	2019	Neurological	Total brain volume	0.0020914	19629
4552	31676860	2019	Neurological	Left inferior temporal	0.022051	21821
4563	31676860	2019	Neurological	Left pars triangularis	0.010414	21821
4568	31676860	2019	Neurological	Left precuneus	0.027997	21821
4576	31676860	2019	Neurological	Left insula	0.020992	21821
4583	31676860	2019	Neurological	Right inferior temporal	0.0079118	21821
4586	31676860	2019	Neurological	Right lateral orbitofrontal	0.010438	21821
4599	31676860	2019	Neurological	Right precuneus	0.0076862	21821
4606	31676860	2019	Neurological	Right transverse temporal	0.0076523	21821
4611	31676860	2019	Neurological	Left basal forebrain	0.01804	21821
4625	31676860	2019	Neurological	Left pallidum	0.015589	21821
4632	31676860	2019	Neurological	Right inferior lateral ventricle	0.030638	21821
4638	31676860	2019	Neurological	Right pallidum	0.00055884	21821
4646	31676860	2019	Neurological	Total brain volume	0.0026121	21821
4652	BioRxiv: https://doi.org/10.1101/288560	2019	Neurological	Cingulum (hippocampus) fractional anisotropy	0.0063417	17706
4670	BioRxiv: https://doi.org/10.1101/288578	2019	Neurological	Anterior limb of internal capsule axial diusivities	0.018153	17706
4674	BioRxiv: https://doi.org/10.1101/288582	2019	Neurological	Cingulum (hippocampus) axial diusivities	0.027447	17706
4676	BioRxiv: https://doi.org/10.1101/288584	2019	Neurological	External capsule axial diusivities	0.025764	17706
4682	BioRxiv: https://doi.org/10.1101/288590	2019	Neurological	Posterior limb of internal capsule axial diusivities	0.041901	17706
4688	BioRxiv: https://doi.org/10.1101/288596	2019	Neurological	Superior longitudinal fasciculus axial diusivities	0.0017457	17706
4714	BioRxiv: https://doi.org/10.1101/288622	2019	Neurological	Anterior limb of internal capsule mode of anisotropy	0.0010836	17706
4718	BioRxiv: https://doi.org/10.1101/288626	2019	Neurological	Cingulum (hippocampus) mode of anisotropy	0.010912	17706
4719	BioRxiv: https://doi.org/10.1101/288627	2019	Neurological	Corticospinal tract mode of anisotropy	0.0039354	17706
4720	BioRxiv: https://doi.org/10.1101/288628	2019	Neurological	External capsule mode of anisotropy	0.014082	17706
4726	BioRxiv: https://doi.org/10.1101/288634	2019	Neurological	Posterior limb of internal capsule mode of anisotropy	0.02279	17706
4732	BioRxiv: https://doi.org/10.1101/288640	2019	Neurological	Superior longitudinal fasciculus mode of anisotropy	0.018129	17706
4733	BioRxiv: https://doi.org/10.1101/288641	2019	Neurological	Sagittal stratum mode of anisotropy	0.035279	17706
ITIH4
atlas ID	PMID	Year	Domain	Trait	P-value	N
1	20732625	2010	Psychiatric	Attention deficit hyperactivity disorder	0.046725	5415
4	28540026	2017	Psychiatric	Autism spectrum disorder	0.040417	15954
5	21926972	2011	Psychiatric	Bipolar disorder	9.8061e-05	16731
6	26754954	2016	Psychiatric	Anxiety disorder (case/control)	0.032238	17310
9	21926974	2011	Psychiatric	Schizophrenia	5.2085e-06	21856
10	23974872	2013	Psychiatric	Schizophrenia	3.3073e-06	32143
11	25056061	2014	Psychiatric	Schizophrenia	1.1802e-09	82315
12	24280982	2014	Psychiatric	Schizophrenia/Bipolar disorder	8.0786e-08	39202
13	24280982	2014	Psychiatric	Schizophrenia vs Bipolar disorder	1.1802e-09	16381
38	27046643	2016	Cognitive	Verbal-numerical reasoning	0.0029982	36035
41	27046643	2016	Environment	Educational attainment	0.037226	111114
45	28194004	2018	Psychiatric	Self-reported tiredness	0.042981	108976
46	28196072	2017	Dermatological	Baldness	0.00044159	52874
47	27798627	2016	Reproduction	Age at first birth	0.0050694	251151
49	27798627	2016	Reproduction	Age at first birth (male)	0.0058099	48408
52	27798627	2016	Reproduction	Number of children ever born (male)	0.045876	103909
54	27089181	2016	Psychiatric	Subjective well being	0.010405	298420
55	27089181	2016	Psychiatric	Neuroticism	0.0081866	170911
56	27089181	2016	Psychiatric	Depressive symptoms	0.01288	161460
63	28436984	2017	Reproduction	Age at menarche	1.6996e-05	252514
67	26192919	2015	Gastrointestinal	Inflammatory Bowel Disease	0.0044035	34652
69	26192919	2015	Gastrointestinal	Ulcerative Colitis	0.0032692	27432
70	24097068	2013	Metabolic	Low-density lipoprotein cholesterol	0.01576	188577
71	24097068	2013	Metabolic	High-density lipoprotein cholesterol	0.0032671	188577
72	24097068	2013	Metabolic	Triglycerides cholesterol	0.020281	188577
77	22479202	2012	Metabolic	Adiponectin level	5.4248e-05	29347
88	22885922	2012	Endocrine	Type 2 Diabetes	0.029948	69033
90	26604143	2016	Metabolic	Body Mass Index - Child	0.028715	35668
91	22484627	2012	Metabolic	Childhood obesity	0.00052923	13848
102	23449627	2013	Skeletal	Late pubertal growth (female)	0.029875	4946
104	23449627	2013	Skeletal	Late pubertal growth	0.013425	9228
108	26343387	2015	Cardiovascular	Coronary artery disease	0.035473	184305
112	20935630	2010	Metabolic	Body Mass Index	0.03815	123865
113	20881960	2010	Skeletal	Height	1.6344e-06	133653
114	20935629	2010	Metabolic	Waist-hip ratio (adjusted for BMI)	0.0019694	77167
117	23563607	2013	Metabolic	Extreme Body Mass Index	0.040254	16068
118	23563607	2013	Skeletal	Extreme Height	0.002546	16196
120	23563607	2013	Metabolic	Obesity class 1	0.0072739	98697
124	23754948	2013	Metabolic	Body Mass Index (male)	0.0014469	60036
126	23754948	2013	Skeletal	Height (male)	0.044359	60588
127	23754948	2013	Skeletal	Height (female)	3.2987e-06	73072
131	23754948	2013	Metabolic	Hip circumference (female, adjusted for BMI)	0.035389	43316
135	23754948	2013	Metabolic	Waist circumference (female, adjusted for BMI)	0.025476	45192
136	23754948	2013	Metabolic	Weight (male)	0.048752	60016
141	23754948	2013	Metabolic	Waist-hip ratio (female, adjusted for BMI)	0.049888	42969
142	25282103	2014	Skeletal	Height	5.6623e-13	253288
143	25673413	2015	Metabolic	Body Mass Index	0.0043188	234069
144	25673413	2015	Metabolic	Body Mass Index (male)	0.0033039	104666
146	25673413	2015	Metabolic	Body Mass Index	0.0035055	236231
148	26426971	2015	Metabolic	Body Mass Index (male <= 50 yrs)	0.039348	21989
153	26426971	2015	Metabolic	Waist-hip ratio (female > 50 yrs, adjusted for BMI)	0.00013246	88625
161	25673412	2015	Metabolic	Hip circumference (adjusted for BMI)	0.001258	211117
162	25673412	2015	Metabolic	Hip circumference (adjusted for BMI)	0.001258	225491
163	25673412	2015	Metabolic	Hip circumference (male, adjusted for BMI)	0.033634	93965
164	25673412	2015	Metabolic	Hip circumference (male, adjusted for BMI)	0.033634	99563
165	25673412	2015	Metabolic	Hip circumference (female, adjusted for BMI)	0.0094038	117340
166	25673412	2015	Metabolic	Hip circumference (female, adjusted for BMI)	0.0094038	123904
173	25673412	2015	Metabolic	Waist circumference (adjusted for BMI)	0.00088033	231355
174	25673412	2015	Metabolic	Waist circumference (adjusted for BMI)	0.00088033	245749
177	25673412	2015	Metabolic	Waist circumference (female, adjusted for BMI)	0.00019815	127470
178	25673412	2015	Metabolic	Waist circumference (female, adjusted for BMI)	0.00019815	134039
179	25673412	2015	Metabolic	Waist-hip ratio	0.019472	212248
180	25673412	2015	Metabolic	Waist-hip ratio	0.019472	226643
181	25673412	2015	Metabolic	Waist-hip ratio (male)	0.0086634	94434
182	25673412	2015	Metabolic	Waist-hip ratio (male)	0.0086634	100032
183	25673412	2015	Metabolic	Waist-hip ratio (female)	0.034471	118004
184	25673412	2015	Metabolic	Waist-hip ratio (female)	0.034471	124591
185	25673412	2015	Metabolic	Waist-hip ratio (adjusted for BMI)	0.001205	210086
186	25673412	2015	Metabolic	Waist-hip ratio (adjusted for BMI)	0.001205	224456
187	25673412	2015	Metabolic	Waist-hip ratio (male, adjusted for BMI)	0.046548	93480
188	25673412	2015	Metabolic	Waist-hip ratio (male, adjusted for BMI)	0.046548	99078
189	25673412	2015	Metabolic	Waist-hip ratio (female, adjusted for BMI)	0.00050223	116742
190	25673412	2015	Metabolic	Waist-hip ratio (female, adjusted for BMI)	0.00050223	123303
191	26831199	2016	Metabolic	Estimated glomerular filtration rate based on serum creatinine	3.7101e-05	113814
193	26831199	2016	Metabolic	Estimated glomerular filtration rate based on serum creatinine (non-diabetic)	6.6891e-06	118460
201	20383146	2010	Metabolic	Estimated glomerular filtration rate based on serum creatinine	0.012594	67093
202	20383146	2010	Metabolic	Estimated glomerular filtration rate based on cystain C	0.019845	20957
206	23263486	2013	Metabolic	Serum Urate	0.00081602	110347
209	28530673	2017	Cognitive	Intelligence	0.00082015	78308
210	28604731	2017	Neurological	Insomnia	0.032969	113006
233	25772697	2015	Immunological	Lymph:%T	0.024624	669
242	25772697	2015	Immunological	PD1 on CD4mem	0.00036031	669
268	25772697	2015	Immunological	CD4:%TM (1)	0.020603	669
269	25772697	2015	Immunological	CD4:%TM (2)	0.018866	669
376	24816252	2014	Metabolic	Amino acid::Glutamate metabolism::pyroglutamine*	0.024439	7800
404	24816252	2014	Metabolic	Amino acid::Tryptophan metabolism::indoleacetate	0.0060873	7618
458	24816252	2014	Metabolic	Energy::Krebs cycle::alpha-ketoglutarate	0.017255	6130
461	24816252	2014	Metabolic	Energy::Krebs cycle::succinylcarnitine	0.017133	6948
482	24816252	2014	Metabolic	Lipid::Carnitine metabolism::laurylcarnitine	0.0016569	5170
509	24816252	2014	Metabolic	Lipid::Glycerolipid metabolism::glycerophosphorylcholine (GPC)	0.012796	7156
573	24816252	2014	Metabolic	Lipid::Sterol, Steroid::cholesterol	0.0043369	7813
578	24816252	2014	Metabolic	Lipid::Sterol, Steroid::estrone 3-sulfate	0.011874	957
591	24816252	2014	Metabolic	Peptide::Dipeptide::aspartylphenylalanine	0.0086449	3948
625	24816252	2014	Metabolic	Xenobiotics::Drug::ibuprofen	0.020764	1976
641	24816252	2014	Metabolic	Xenobiotics::Xanthine metabolism::1,7-dimethylurate	0.0023613	6057
681	24816252	2014	Metabolic	::::X-10346	0.046515	4207
686	24816252	2014	Metabolic	::::X-10510	0.0015167	7792
698	24816252	2014	Metabolic	::::X-11412	0.045681	6935
706	24816252	2014	Metabolic	::::X-11444	0.030876	7758
710	24816252	2014	Metabolic	::::X-11470	0.017193	7271
719	24816252	2014	Metabolic	::::X-11537	0.038902	2719
736	24816252	2014	Metabolic	::::X-11845	0.017282	2741
760	24816252	2014	Metabolic	::::X-12189	0.013769	481
768	24816252	2014	Metabolic	Peptide::Dipeptide::X-12244--N-acetylcarnosine	0.035817	6608
780	24816252	2014	Metabolic	::::X-12456	0.042732	4774
784	24816252	2014	Metabolic	::::X-12544	0.013917	5893
862	27005778	2016	Metabolic	Creatinine	0.00018492	24810
879	27005778	2016	Metabolic	Total cholesterol in IDL	0.029681	19273
881	27005778	2016	Metabolic	Total lipids in IDL	0.028426	19273
882	27005778	2016	Metabolic	Concentration of IDL particles	0.033801	19273
887	27005778	2016	Metabolic	Cholesterol esters in large HDL	0.047831	19273
889	27005778	2016	Metabolic	Total lipids in large HDL	0.044253	19273
890	27005778	2016	Metabolic	Concentration of large HDL particles	0.042104	19273
891	27005778	2016	Metabolic	Phospholipids in large HDL	0.035662	19273
894	27005778	2016	Metabolic	Free cholesterol in large LDL	0.042554	21555
910	27005778	2016	Metabolic	Total cholesterol in medium HDL	0.04282	21558
911	27005778	2016	Metabolic	Cholesterol esters in medium HDL	0.0086118	19273
913	27005778	2016	Metabolic	Total lipids in medium HDL	0.026234	19273
914	27005778	2016	Metabolic	Concentration of medium HDL particles	0.034028	19273
967	27005778	2016	Metabolic	Phospholipids in very small VLDL	0.036004	19273
1101	19060910	2009	Metabolic	Glucose - Birth cohorts	0.00024835	4763
1104	19060910	2009	Metabolic	Low-density lipoprotein - Birth cohorts	0.016553	4763
1110	27918534	2017	Metabolic	Subcutaneous adipose tissue volume (female)	0.017645	9526
1111	27918534	2017	Metabolic	Visceral sdipose tissue volume	0.036098	18332
1113	27918534	2017	Metabolic	Visceral sdipose tissue volume (female)	0.0023312	9594
1117	27918534	2017	Metabolic	Pericardial adipose tissue volume	0.047782	12204
1120	27918534	2017	Metabolic	Pericardial adipose tissue volume (adjusted for height and weight)	0.016183	12204
1121	27918534	2017	Metabolic	Pericardial adipose tissue volume (adjusted for height and weight, male)	0.037238	5842
1128	27918534	2017	Metabolic	Visceral adipose tissue sttenutation (female)	0.0074329	9594
1132	27918534	2017	Metabolic	Ratio of visceral-tosubcutaneous adipose tissue volume (adjusted for BMI)	0.041956	18191
1145	28490609	2017	Metabolic	Insulin secretion rate (adjusted for BMI)	0.048305	5567
1160	22581028	2012	Metabolic	Fasting insulin main effect (adjusted for BMI)	0.010067	51750
1166	20081858	2010	Metabolic	Fasting insulin	0.0041805	38238
1168	20081858	2010	Metabolic	HOMA-IR	0.0060239	37037
1169	26833098	2016	Metabolic	Leptin	0.032377	32161
1180	27992416	2017	Neurological	Insomnia (female)	0.04251	30445
1187	22451204	2012	Neurological	Parkinson disease	0.039722	8477
1191	23453885	2013	Psychiatric	PGC cross disorder	1.6942e-08	61220
1193	21102463	2010	Gastrointestinal	Crohn's Disease	0.010409	21447
1197	25027320	2014	Psychiatric	Cerebrospinal fluid levels of amyloid-beta 1-42	0.024164	363
1213	27911795	2016	Psychiatric	Alcohol consumption	0.039658	70460
1226	27694991	2016	Neurological	Intracranial Volume	5.8792e-05	26577
2023	24934506	2014	Endocrine	Skin fluorescence	0.033252	1082
2028	25390077	2015	Reproduction	Cryptorchidism (group 2)	0.0035464	1502
2029	28067908	2017	Gastrointestinal	Crohn's Disease	0.040265	40266
2031	28067908	2017	Gastrointestinal	Inflammatory Bowel Disease	0.011263	59957
2043	27329760	2016	Psychiatric	Bipolar disorder	1.0122e-05	34950
2053	24084763	2013	Neoplasms	Advanced adenoma	0.0033802	1406
2067	28240269	2017	Cell	TIMP2 - Metalloproteinase inhibitor 2	0.0002892	1000
2072	28240269	2017	Cell	BDNF - Brain-derived neurotrophic factor	0.01066	1000
2079	28240269	2017	Cell	PLA2G2E - Group IIE secretory phospholipase A2	0.02511	1000
2086	28240269	2017	Cell	TNFSF12 - Tumor necrosis factor ligand superfamily member 12	0.02847	1000
2106	28240269	2017	Cell	VEGFA - Vascular endothelial growth factor A	0.02383	1000
2114	28240269	2017	Cell	TYRO3 - Tyrosine-protein kinase receptor TYRO3	0.02046	1000
2117	28240269	2017	Cell	EFNA5 - Ephrin-A5	0.01728	1000
2123	28240269	2017	Cell	HMOX2 - Heme oxygenase 2	0.00121	1000
2134	28240269	2017	Cell	MRC1 - Macrophage mannose receptor 1	0.03699	1000
2144	28240269	2017	Cell	MAPT - Microtubule-associated protein tau	0.021	1000
2148	28240269	2017	Cell	DCN - Decorin	0.04632	1000
2164	28240269	2017	Cell	PROS1 - Vitamin K-dependent protein S	0.02764	1000
2171	28240269	2017	Cell	EPOR - Erythropoietin receptor	0.0194	1000
2178	28240269	2017	Cell	NCR2 - Natural cytotoxicity triggering receptor 2	0.03635	1000
2203	28240269	2017	Cell	IL17F - Interleukin-17F	0.04339	1000
2214	28240269	2017	Cell	FGA FGB FGG - Fibrinogen	0.01205	1000
2216	28240269	2017	Cell	ACE2 - Angiotensin-converting enzyme 2	0.0435	1000
2221	28240269	2017	Cell	BCAM - Basal Cell Adhesion Molecule	0.003198	1000
2229	28240269	2017	Cell	KLK11 - Kallikrein-11	0.007265	1000
2231	28240269	2017	Cell	KLK8 - Kallikrein-8	0.02007	1000
2256	28240269	2017	Cell	TBP - TATA-box-binding protein	0.00773	1000
2257	28240269	2017	Cell	TOP1 - DNA topoisomerase 1	0.000135	1000
2266	28240269	2017	Cell	IL4 - Interleukin-4	0.02252	1000
2269	28240269	2017	Cell	PCNA - Proliferating cell nuclear antigen	0.01352	1000
2271	28240269	2017	Cell	SERPINE1 - Plasminogen activator inhibitor 1	0.003998	1000
2274	28240269	2017	Cell	ARTN - Artemin	0.01392	1000
2281	28240269	2017	Cell	PLA2G10 - Group 10 secretory phospholipase A2	0.03233	1000
2287	28240269	2017	Cell	CFP - Properdin	0.03605	1000
2303	28240269	2017	Cell	LGALS4 - Galectin-4	0.02974	1000
2306	28240269	2017	Cell	HIST1H1C - Histone H1.2	0.009621	1000
2308	28240269	2017	Cell	IL1R1 - Interleukin-1 receptor type 1	0.04097	1000
2309	28240269	2017	Cell	IL17RA - Interleukin-17 receptor A	0.0286	1000
2320	28240269	2017	Cell	TGFBR3 - Transforming growth factor beta receptor type 3	0.03938	1000
2321	28240269	2017	Cell	TSLP - Thymic stromal lymphopoietin	0.009765	1000
2351	28240269	2017	Cell	TNFSF13B - Tumor necrosis factor ligand superfamily member 13B	0.03479	1000
2392	28240269	2017	Cell	CRISP3 - Cysteine-rich secretory protein 3	0.001712	1000
2401	28240269	2017	Cell	IDS - Iduronate 2-sulfatase	0.04287	1000
2409	28240269	2017	Cell	MEPE - Matrix extracellular phosphoglycoprotein	0.04922	1000
2422	28240269	2017	Cell	WFIKKN2 - WAP, Kazal, immunoglobulin, Kunitz and NTR domain-containing protein 2	0.04537	1000
2426	28240269	2017	Cell	BGN - Biglycan	0.005713	1000
2462	28240269	2017	Cell	ABL1 - Tyrosine-protein kinase ABL1	0.01766	1000
2505	28240269	2017	Cell	BCL2A1 - Bcl-2-related protein A1	0.03875	1000
2506	28240269	2017	Cell	BMX - Cytoplasmic tyrosine-protein kinase BMX	0.03162	1000
2514	28240269	2017	Cell	CMA1 - Chymase	0.04423	1000
2517	28240269	2017	Cell	EPHA3 - Ephrin type-A receptor 3	0.03081	1000
2521	28240269	2017	Cell	FSTL3 - Follistatin-related protein 3	0.04868	1000
2535	28240269	2017	Cell	BCAN - Brevican core protein	0.01489	1000
2552	28240269	2017	Cell	CNTF - Ciliary Neurotrophic Factor	0.0438	1000
2571	28240269	2017	Cell	VIP - Vasoactive Intestinal Peptide	0.04512	1000
2572	28240269	2017	Cell	CD40LG - CD40 ligand	0.03744	1000
2575	28240269	2017	Cell	ADIPOQ - Adiponectin	0.003275	1000
2580	28240269	2017	Cell	BMP10 - Bone morphogenetic protein 10	0.01019	1000
2597	28240269	2017	Cell	GNS - N-acetylglucosamine-6-sulfatase	0.02232	1000
2601	28240269	2017	Cell	LY86 - Lymphocyte antigen 86	0.02627	1000
2622	28240269	2017	Cell	CFHR5 - Complement factor H-related protein 5	0.02554	1000
2642	28240269	2017	Cell	BMP6 - Bone morphogenetic protein 6	0.007431	1000
2649	28240269	2017	Cell	PTGS2 - Prostaglandin G/H synthase 2	0.02382	1000
2650	28240269	2017	Cell	STX1A - Syntaxin-1A	0.04395	1000
2661	28240269	2017	Cell	ESM1 - Endothelial cell-specific molecule 1	0.04506	1000
2667	28240269	2017	Cell	FCN3 - Ficolin-3	0.008297	1000
2669	28240269	2017	Cell	IL11RA - Interleukin-11 receptor subunit alpha	0.03561	1000
2696	28240269	2017	Cell	RPS7 - 40S ribosomal protein S7	0.03367	1000
2708	28240269	2017	Cell	DYNLL1 - Dynein light chain 1, cytoplasmic	0.02193	1000
2711	28240269	2017	Cell	HINT1 - Histidine triad nucleotide-binding protein 1	0.01195	1000
2716	28240269	2017	Cell	MBD4 - Methyl-CpG-binding domain protein 4	0.02403	1000
2717	28240269	2017	Cell	MED1 - Mediator of RNA polymerase II transcription subunit 1	0.04205	1000
2732	28240269	2017	Cell	CCL24 - C-C motif chemokine 24	0.004045	1000
2736	28240269	2017	Cell	FST - Follistatin	0.03812	1000
2753	28240269	2017	Cell	PLG - Plasminogen	0.01066	1000
2762	28240269	2017	Cell	MMP2 - 72 kDa type IV collagenase	1.409e-05	1000
2763	28240269	2017	Cell	TF - Serotransferrin	0.03053	1000
2781	28240269	2017	Cell	IGF1R - Insulin-like growth factor 1 receptor	0.004757	1000
2828	28240269	2017	Cell	IFNL2 - Interferon lambda-2	0.03043	1000
2842	28240269	2017	Cell	HNRNPAB - Heterogeneous nuclear ribonucleoprotein A/B	0.04598	1000
2846	28240269	2017	Cell	PCSK7 - Proprotein convertase subtilisin/kexin type 7	0.04521	1000
2864	28240269	2017	Cell	IL11 - Interleukin-11	0.01328	1000
2866	28240269	2017	Cell	KNG1 - Kininogen-1	0.03272	1000
2872	28240269	2017	Cell	PRSS22 - Brain-specific serine protease 4	0.002854	1000
2876	28240269	2017	Cell	CLU - Clusterin	0.0252	1000
2894	28240269	2017	Cell	RSPO2 - R-spondin-2	0.001446	1000
2896	28240269	2017	Cell	SLITRK5 - SLIT and NTRK-like protein 5	0.02117	1000
2923	28240269	2017	Cell	ITIH4 - Inter-alpha-trypsin inhibitor heavy chain H4	0.008587	1000
2932	28240269	2017	Cell	BMPR1A - Bone morphogenetic protein receptor type-1A	0.03852	1000
2966	28240269	2017	Cell	MMP1 - Interstitial collagenase	0.02036	1000
2984	28240269	2017	Cell	CTSZ - Cathepsin Z	0.04538	1000
2991	28240269	2017	Cell	ERP29 - Endoplasmic reticulum resident protein 29	0.01064	1000
3006	28240269	2017	Cell	JAK2 - Tyrosine-protein kinase JAK2	0.02686	1000
3079	28240269	2017	Cell	NRCAM - Neuronal cell adhesion molecule	0.002919	1000
3088	28240269	2017	Cell	SEMA6A - Semaphorin-6A	0.008405	1000
3140	28240269	2017	Cell	ELANE - Neutrophil elastase	0.007132	1000
3150	28240269	2017	Cell	CPNE1 - Copine-1	0.02668	1000
3153	28240269	2017	Cell	HNRNPA2B1 - Heterogeneous nuclear ribonucleoproteins A2/B1	0.04366	1000
3162	28240269	2017	Cell	SET - Protein SET	0.0112	1000
3164	28240269	2017	Cell	BRF1 - Transcription factor IIIB 90 kDa subunit	0.04743	1000
3168	28240269	2017	Cell	CD27 - CD27 antigen	0.006757	1000
3186	31427789	2019	Metabolic	Hip circumference	0.0096264	385887
3187	31427789	2019	Skeletal	Standing height	1.5169e-12	385748
3188	31427789	2019	Cardiovascular	Pulse rate (automated reading)	1.1918e-05	361411
3210	31427789	2019	Activities	Usual walking pace	0.0010698	384081
3221	31427789	2019	Activities	Time spent driving	0.031794	258336
3222	31427789	2019	Activities	Drive faster than motorway speed limit	6.6678e-06	349848
3228	31427789	2019	Psychiatric	Sleep duration	0.031034	384225
3236	31427789	2019	Psychiatric	Past tobacco smoking	0.023712	355594
3237	31427789	2019	Psychiatric	Smoking/smokers in household	0.030288	356053
3238	31427789	2019	Psychiatric	Exposure to tobacco smoke at home	0.00021944	349624
3240	31427789	2019	Nutritional	Cooked vegetable intake	0.0054697	374858
3241	31427789	2019	Nutritional	Salad / raw vegetable intake	0.0073281	363780
3243	31427789	2019	Nutritional	Dried fruit intake	0.01828	351952
3246	31427789	2019	Nutritional	Processed meat intake	0.021942	385801
3247	31427789	2019	Nutritional	Poultry intake	0.0024903	385728
3248	31427789	2019	Nutritional	Beef intake	0.0030156	385050
3249	31427789	2019	Nutritional	Lamb/mutton intake	0.00080887	384188
3255	31427789	2019	Nutritional	Tea intake	0.048602	373481
3263	31427789	2019	Psychiatric	Average weekly champagne plus white wine intake	0.0017172	273869
3270	31427789	2019	Metabolic	Comparative body size at age 10	0.0037957	379749
3271	31427789	2019	Skeletal	Comparative height size at age 10	2.2244e-05	380167
3272	31427789	2019	Cognitive	Handedness (chirality/laterality)	0.039321	386276
3273	31427789	2019	Dermatological	Skin colour	1.067e-06	381433
3274	31427789	2019	Dermatological	Ease of skin tanning	2.7555e-08	378364
3287	31427789	2019	Psychiatric	Sensitivity / hurt feelings	0.021586	375272
3289	31427789	2019	Psychiatric	Nervous feelings	2.1443e-05	376368
3290	31427789	2019	Psychiatric	Worrier / anxious feelings	1.8863e-10	376411
3291	31427789	2019	Psychiatric	Tense / 'highly strung'	0.014157	374129
3293	31427789	2019	Psychiatric	Suffer from 'nerves'	0.019163	372273
3295	31427789	2019	Psychiatric	Guilty feelings	0.023999	376361
3299	31427789	2019	Psychiatric	Frequency of tenseness / restlessness in last 2 weeks	0.0059185	371869
3300	31427789	2019	Psychiatric	Frequency of tiredness / lethargy in last 2 weeks	0.0040193	375053
3301	31427789	2019	Psychiatric	Seen doctor (GP) for nerves, anxiety, tension or depression	9.4657e-05	383771
3302	31427789	2019	Psychiatric	Seen a psychiatrist for nerves, anxiety, tension or depression	0.002543	384700
3309	31427789	2019	Activities	Wears glasses or contact lenses	0.042797	386016
3312	31427789	2019	Activities	Electronic device use - Plays computer games	0.0455	386152
3315	31427789	2019	Activities	Use of sun/uv protection	0.0097257	383659
3327	31427789	2019	Mortality	Had major operations	0.0073458	176488
3335	31427789	2019	Psychiatric	Light smokers, at least 100 smokes in lifetime	0.011141	105610
3339	31427789	2019	Reproduction	Age when periods started (menarche) (female)	6.7952e-07	202636
3341	31427789	2019	Reproduction	Number of live births (female)	0.049203	208434
3360	31427789	2019	Environment	Hearing aid user	0.013725	235220
3372	31427789	2019	Respiratory	Age hay fever, rhinitis or eczema diagnosed	0.0033678	77452
3377	31427789	2019	Reproduction	Number of spontaneous miscarriages (female)	0.023884	65473
3378	31427789	2019	Reproduction	Number of pregnancy terminations (female)	0.018732	65225
3380	31427789	2019	Cardiovascular	Systolic Blood Pressure (automated reading)	0.034123	361402
3381	31427789	2019	Cognitive	Prospective memory test - Time to answer	0.028316	128912
3399	31427789	2019	Ear, Nose, Throat	Tinnitus	0.0030703	126851
3412	31427789	2019	Skeletal	Sitting height	3.7563e-09	385393
3413	31427789	2019	Cognitive	Fluid intelligence score	0.00015136	125935
3414	31427789	2019	Metabolic	Birth weight	0.028513	219088
3417	31427789	2019	Psychiatric	Neuroticism score	0.009143	312740
3418	31427789	2019	Cognitive	Fluid intelligence test - Number of fluid intelligence questions attempted within time limit	0.0013052	125935
3422	31427789	2019	Cognitive	Trail making test - Duration to complete numeric path (trail #1)	0.00054785	84261
3423	31427789	2019	Cognitive	Trail making test - Duration to complete alphanumeric path (trail #2)	8.2948e-07	84259
3424	31427789	2019	Cognitive	Symbol digit substitution test - Number of symbol digit matches made correctly	0.0044564	95669
3430	31427789	2019	Cognitive	Fluid intelligence test - FI8 : chained arithmetic	0.0015027	65220
3431	31427789	2019	Cognitive	Fluid intelligence test - Fluid intelligence score	0.00255	99739
3432	31427789	2019	Cognitive	Symbol digit substitution test - Number of symbol digit matches attempted	0.0040612	95669
3434	31427789	2019	Cognitive	Numeric memory test - Maximum digits remembered correctly	0.00081244	89799
3435	31427789	2019	Metabolic	Body Mass Index	2.8022e-05	385336
3436	31427789	2019	Metabolic	Weight	0.0025093	385473
3440	31427789	2019	Metabolic	Impedance measures - Weight	0.0060301	379840
3443	31427789	2019	Metabolic	Impedance measures - Whole body fat-free mass	1.5699e-05	379804
3444	31427789	2019	Metabolic	Impedance measures - Whole body water mass	1.4736e-05	379835
3445	31427789	2019	Metabolic	Impedance measures - Body Mass Index (BMI)	8.7691e-05	379831
3446	31427789	2019	Metabolic	Impedance measures - Basal metabolic rate	6.1986e-05	379821
3447	31427789	2019	Metabolic	Impedance measures - Impedance of whole body	2.5096e-09	379792
3448	31427789	2019	Metabolic	Impedance measures - Impedance of leg (right)	6.2641e-08	379813
3449	31427789	2019	Metabolic	Impedance measures - Impedance of leg (left)	1.1511e-08	379807
3450	31427789	2019	Metabolic	Impedance measures - Impedance of arm (right)	2.2574e-07	379786
3451	31427789	2019	Metabolic	Impedance measures - Impedance of arm (left)	5.5065e-07	379803
3453	31427789	2019	Metabolic	Impedance measures - Leg fat mass (right)	0.02663	379802
3454	31427789	2019	Metabolic	Impedance measures - Leg fat-free mass (right)	5.4655e-05	379793
3455	31427789	2019	Metabolic	Impedance measures - Leg predicted mass (right)	5.1411e-05	379793
3457	31427789	2019	Metabolic	Impedance measures - Leg fat mass (left)	0.019529	379783
3458	31427789	2019	Metabolic	Impedance measures - Leg fat-free mass (left)	6.9803e-05	379766
3459	31427789	2019	Metabolic	Impedance measures - Leg predicted mass (left)	5.4124e-05	379761
3461	31427789	2019	Metabolic	Impedance measures - Arm fat mass (right)	0.0059705	379725
3462	31427789	2019	Metabolic	Impedance measures - Arm fat-free mass (right)	0.00021911	379723
3463	31427789	2019	Metabolic	Impedance measures - Arm predicted mass (right)	0.00021356	379716
3465	31427789	2019	Metabolic	Impedance measures - Arm fat mass (left)	0.0079715	379663
3466	31427789	2019	Metabolic	Impedance measures - Arm fat-free mass (left)	0.00021433	379653
3467	31427789	2019	Metabolic	Impedance measures - Arm predicted mass (left)	0.00016149	379638
3470	31427789	2019	Metabolic	Impedance measures - Trunk fat-free mass	1.4269e-05	379507
3471	31427789	2019	Metabolic	Impedance measures - Trunk predicted mass	1.1726e-05	379469
3487	31427789	2019	Nutritional	Bread type: Wholemeal or wholegrain	0.037142	372617
3488	31427789	2019	Nutritional	Cereal type: Bran cereal (e.g. All Bran, Branflakes)	0.023605	319477
3495	31427789	2019	Dermatological	Hair colour (natural, before greying): Blonde	0.03718	385603
3497	31427789	2019	Dermatological	Hair colour (natural, before greying): Light brown	3.3957e-05	385603
3498	31427789	2019	Dermatological	Hair colour (natural, before greying): Dark brown	0.00013646	385603
3499	31427789	2019	Dermatological	Hair colour (natural, before greying): Black	0.027329	385603
3500	31427789	2019	Dermatological	Male-specific factors - Hair/balding pattern: Pattern 1	0.00093025	176380
3508	31427789	2019	Nutritional	Non-butter spread type details: Other low or reduced fat spread	0.016424	201144
3532	31427789	2019	Environment	Mental health - Illness, injury, bereavement, stress in last 2 years: Serious illness, injury or assault to yourself	0.019479	383913
3557	31427789	2019	Activities	Medication for pain relief, constipation, heartburn: Aspirin	0.041867	382089
3566	31427789	2019	Activities	Vitamin and mineral supplements: Multivitamins +/- minerals	0.0086686	384452
3570	31427789	2019	Neurological	Pain type(s) experienced in last month: Headache	0.00098604	385698
3573	31427789	2019	Neurological	Pain type(s) experienced in last month: Stomach or abdominal pain	0.024102	385698
3576	31427789	2019	Social Interactions	Social support - Leisure/social activities: Sports club or gym	0.038737	385280
3577	31427789	2019	Social Interactions	Social support - Leisure/social activities: Pub or social club	0.039539	385280
3588	31427789	2019	Activities	Types of physical activity in last 4 weeks: Light DIY (eg: pruning, watering the lawn)	0.029332	384450
3589	31427789	2019	Activities	Types of physical activity in last 4 weeks: Heavy DIY (eg: weeding, lawn mowing, carpentry, digging)	0.0016388	384450
3591	31427789	2019	Activities	Medication for cholesterol, blood pressure or diabetes: Blood pressure medication	0.0065923	176050
3603	31427789	2019	Neurological	Non-cancer illness code, self-reported: migraine	0.0012655	289307
3604	31427789	2019	Psychiatric	Non-cancer illness code, self-reported: depression	0.037048	289307
3617	31427789	2019	Activities	Treatment/medication code: atenolol	0.038817	280443
3618	31427789	2019	Activities	Treatment/medication code: aspirin	0.034689	280443
3631	31427789	2019	Environment	Illnesses of father: Bowel cancer	3.4638e-05	355137
3634	31427789	2019	Environment	Illnesses of father: Diabetes	0.02235	355137
3637	31427789	2019	Environment	Illnesses of father: Prostate cancer	0.049705	355137
3640	31427789	2019	Environment	Illnesses of mother: Lung cancer	0.014954	367939
3651	31427789	2019	Environment	Illnesses of siblings: High blood pressure	0.036544	309116
3654	31427789	2019	Psychiatric	Smoking status: Never	0.037879	384964
3656	31427789	2019	Psychiatric	Alcohol - Alcohol drinker status: Never	0.00023578	386082
3667	31427789	2019	Ophthalmological	Diagnoses - main ICD10: H26 Other cataract	0.035355	300791
3669	31427789	2019	Gastrointestinal	Diagnoses - main ICD10: K21 Gastro-esophageal reflux disease	0.0062067	300791
3675	31427789	2019	Gastrointestinal	Diagnoses - main ICD10: K80 Cholelithiasis	0.0021104	300791
3676	31427789	2019	Skeletal	Diagnoses - main ICD10: M16 Osteoarthritis of hip	0.00070409	300791
3679	31427789	2019	Skeletal	Diagnoses - main ICD10: M54 Dorsalgia	0.018755	300791
3681	31427789	2019	Respiratory	Diagnoses - main ICD10: R07 Pain in throat and chest	0.014646	300791
3682	31427789	2019	Skeletal	Diagnoses - main ICD10: R10 Abdominal and pelvic pain	0.026549	300791
3686	31427789	2019	Endocrine	Diagnoses - secondary ICD10: E11 Type 2 diabetes mellitus	0.045738	244890
3691	31427789	2019	Cardiovascular	Diagnoses - secondary ICD10: I10 Essential (primary) hypertension	0.024674	244890
3694	31427789	2019	Cardiovascular	Diagnoses - secondary ICD10: I48 Atrial fibrillation and flutter	0.045895	244890
3707	31427789	2019	Mortality	Diagnoses - secondary ICD10: Z72 Problems related to lifestyle	0.0096038	244890
3727	31427789	2019	Psychiatric	Anxiety - Ever felt worried, tense, or anxious for most of a month or longer	0.015024	118397
3728	31427789	2019	Psychiatric	Anxiety - Ever worried more than most people would in similar situation	0.014557	106215
3737	31427789	2019	Psychiatric	Depression - Ever had prolonged loss of interest in normal activities	0.0074423	126458
3739	31427789	2019	Psychiatric	Depression - Ever had prolonged feelings of sadness or depression	0.03974	126494
3745	31427789	2019	Psychiatric	Happiness and subjective well-being - General happiness	0.028856	126132
3755	31427789	2019	Psychiatric	Mental distress - Ever sought or received professional help for mental distress	0.042213	126402
3759	31427789	2019	Psychiatric	Anxiety - Reccent feelings or nervousness or anxiety	0.035126	126325
3762	31427789	2019	Psychiatric	Anxiety - Recent inability to stop or control worying	0.013701	126300
3785	29942086	2018	Cognitive	Intelligence	1.9904e-05	269867
3795	29942085	2018	Psychiatric	Neuroticism	0.000717	390278
3798	29942085	2018	Psychiatric	Worry subcluster	2.0269e-07	348219
3809	19853236	2009	Immunological	Monocyte count	0.00021224	4225
3816	20045101	2010	Immunological	CD19+ B cell level	0.0016118	2538
3825	22763110	2012	Skeletal	Osteoarthritis of hip	0.0022764	14275
3826	22763110	2012	Skeletal	Osteoarthritis of knee	0.010222	14507
3827	22763110	2012	Skeletal	Osteoarthritis of hip and/or knee	0.00014589	18419
3833	27863252	2016	Immunological	Basophil count (two-way meta)	0.034535	131860
3836	27863252	2016	Immunological	Sum basophil neutrophil count (two-way meta)	0.00094842	131031
3839	27863252	2016	Immunological	Eosinophil percentage of white cells (two-way meta)	0.044569	132052
3840	27863252	2016	Immunological	Eosinophil percentage of granulocytes (two-way meta)	0.046898	131525
3841	27863252	2016	Immunological	Granulocyte count (two-way meta)	0.0019774	130875
3842	27863252	2016	Immunological	Granulocyte percentage of myeloid white cells (two-way meta)	0.0043822	130543
3843	27863252	2016	Immunological	Hematocrit (two-way meta)	0.0096095	132699
3844	27863252	2016	Immunological	Hemoglobin concentration (two-way meta)	0.010375	132596
3845	27863252	2016	Immunological	High light scatter percentage of red cells (two-way meta)	0.00024638	130538
3846	27863252	2016	Immunological	High light scatter reticulocyte count (two-way meta)	2.6799e-05	130517
3849	27863252	2016	Immunological	Lymphocyte percentage of white cells (two-way meta)	0.019972	132570
3852	27863252	2016	Immunological	Mean corpuscular volume (two-way meta)	0.0068055	132353
3854	27863252	2016	Immunological	Monocyte percentage of white cells (two-way meta)	0.016784	131305
3855	27863252	2016	Immunological	Mean platelet volume (two-way meta)	0.0006668	127230
3856	27863252	2016	Immunological	Myeloid white cell count (two-way meta)	0.0029236	130268
3857	27863252	2016	Immunological	Sum neutrophil eosinophil count (two-way meta)	0.0019147	131409
3859	27863252	2016	Immunological	Neutrophil count (two-way meta)	0.0011981	131564
3860	27863252	2016	Immunological	Neutrophil percentage of white cells (two-way meta)	0.010476	132352
3863	27863252	2016	Immunological	Platelet count (two-way meta)	0.040651	127127
3864	27863252	2016	Immunological	Red blood cell count (two-way meta)	0.00027501	132690
3865	27863252	2016	Immunological	Red cell distribution width (two-way meta)	0.0046618	131520
3866	27863252	2016	Immunological	Reticulocyte count (two-way meta)	3.0252e-06	130388
3867	27863252	2016	Immunological	Reticulocyte fraction of red cells (two-way meta)	5.0569e-05	130404
3868	27863252	2016	Immunological	White blood cell count (two-way meta)	0.011622	131969
3872	27863252	2016	Immunological	Sum basophil neutrophil count (three-way meta)	0.013311	170143
3875	27863252	2016	Immunological	Eosinophil percentage of white cells (three-way meta)	0.036196	172378
3876	27863252	2016	Immunological	Eosinophil percentage of granulocytes (three-way meta)	0.043116	170536
3877	27863252	2016	Immunological	Granulocyte count (three-way meta)	0.024504	169822
3878	27863252	2016	Immunological	Granulocyte percentage of myeloid white cells (three-way meta)	0.011203	169545
3879	27863252	2016	Immunological	Hematocrit (three-way meta)	0.00066665	173039
3880	27863252	2016	Immunological	Hemoglobin concentration (three-way meta)	0.00038297	172925
3881	27863252	2016	Immunological	High light scatter percentage of red cells (three-way meta)	0.00093553	170763
3882	27863252	2016	Immunological	High light scatter reticulocyte count (three-way meta)	0.00010319	170761
3887	27863252	2016	Immunological	Mean corpuscular hemoglobin (three-way meta)	0.042385	172332
3890	27863252	2016	Immunological	Monocyte percentage of white cells (three-way meta)	0.016274	170494
3891	27863252	2016	Immunological	Mean platelet volume (three-way meta)	0.022169	164454
3892	27863252	2016	Immunological	Myeloid white cell count (three-way meta)	0.036806	169219
3893	27863252	2016	Immunological	Sum neutrophil eosinophil count (three-way meta)	0.021091	170384
3895	27863252	2016	Immunological	Neutrophil count (three-way meta)	0.014263	170702
3897	27863252	2016	Immunological	Plateletcrit (three-way meta)	0.038279	164339
3900	27863252	2016	Immunological	Red blood cell count (three-way meta)	0.00050474	172952
3901	27863252	2016	Immunological	Red cell distribution width (three-way meta)	0.00029861	171529
3902	27863252	2016	Immunological	Reticulocyte count (three-way meta)	1.0625e-06	170641
3903	27863252	2016	Immunological	Reticulocyte fraction of red cells (three-way meta)	4.9624e-05	170690
3905	28073927	2017	Ophthalmological	Intraocular pressure	0.0077568	37930
3907	28073927	2017	Ophthalmological	Intraocular pressure	0.012524	8352
3908	28073927	2017	Ophthalmological	Vertical cup-disc ratio	0.0066859	32272
3910	28073927	2017	Ophthalmological	Vertical cup-disc ratio	0.032642	8373
3939	28892062	2017	Metabolic	Body Mass Index	0.00063636	158284
3940	28892062	2017	Metabolic	Body Mass Index (male)	0.046115	85894
3941	28892062	2017	Metabolic	Body Mass Index (female)	0.012002	72390
3943	28898252	2017	Metabolic	HbA1c	0.0075516	123665
3957	28979981	2017	Psychiatric	Antisocial behavior	0.03379	16400
3977	28724990	2017	Skeletal	Lean body mass (whole body)	0.048139	38292
3978	28724990	2017	Skeletal	Lean body mass (appendicular)	0.024259	28330
3979	28869591	2017	Skeletal	Estimated BMD	0.00042705	142487
3982	29483656	2018	Psychiatric	Schizophrenia	1.713e-10	105318
3986	29497042	2018	Cardiovascular	Heart rate recovery at 20 secnds	0.048185	58818
3990	29500382	2018	Psychiatric	Neuroticism sum score	0.0011674	380506
3996	29500382	2018	Psychiatric	Nervous feelings (NERV-FEEL)	2.896e-05	264858
3997	29500382	2018	Psychiatric	Worrier / anxious feelings (WORRY)	4.6323e-10	264646
3998	29500382	2018	Psychiatric	Tense / 'highly strung' (TENSE)	0.0050085	263635
4000	29500382	2018	Psychiatric	Suffer from 'nerves' (SUF-NERV)	0.018821	262321
4002	29500382	2018	Psychiatric	Guilty feelings (GUILT)	0.026627	265139
4006	29559693	2018	Skeletal	Osteoarthritis (hospital diagnosed)	0.01289	50508
4007	29559693	2018	Skeletal	Osteoarthritis of hip (hospital diagnosed)	0.00034124	11989
4009	29559693	2018	Skeletal	Osteoarthritis of hip or knee (hospital diagnosed)	0.049185	32970
4011	29662059	2018	Psychiatric	Broad depression	0.0022583	322580
4014	29700475	2018	Psychiatric	Major depressive disorder	0.015902	173005
4037	BioRxiv: https://doi.org/10.1101/224774	2017	Psychiatric	Autism spectrum disorder	0.00071744	46350
4038	29906448	2018	Psychiatric	Schizophrenia	3.347e-07	87491
4039	29906448	2018	Psychiatric	Bipolar disorder	2.2512e-06	74194
4040	29906448	2018	Psychiatric	Schizophrenia/Bipolar disorder	1.2641e-11	107620
4042	28761083	2018	Psychiatric	Obsessive compulsive disorder	0.0027506	9725
4043	30124842	2018	Skeletal	Height	1.0854e-26	693529
4044	30124842	2018	Metabolic	Body Mass Index	1.5125e-12	681275
4045	30054458	2018	Endocrine	Type 2 Diabetes	4.9747e-05	659256
4055	27920155	2017	Metabolic	Estimated glomerular filtration rate based on serum creatinine (non-diabetic)	0.045905	94677
4057	27920155	2017	Metabolic	Estimated glomerular filtration rate based on serum creatinine	0.0055736	111666
4063	28452372	2017	Metabolic	Estimated glomerular filtration rate based on serum creatinine	0.021247	110527
4066	30038396	2018	Environment	Educational attainment	0.011985	766345
4067	30038396	2018	Cognitive	Cognitive performance	7.4798e-09	257828
4068	BioRxiv: https://doi.org/10.1101/261081	2018	Activities	Automobile speeding propensity	6.5661e-07	404291
4070	BioRxiv: https://doi.org/10.1101/261081	2018	Psychiatric	Ever smoker	5.3562e-06	518633
4071	BioRxiv: https://doi.org/10.1101/261081	2018	Reproduction	Number of sexual partners	0.0011644	370711
4072	BioRxiv: https://doi.org/10.1101/261081	2018	Activities	First PC of the four riskly behaviours	2.9671e-08	315894
4074	30239722	2018	Metabolic	Body Mass Index	5.286e-11	806834
4075	30239722	2018	Metabolic	Body Mass Index (male)	8.6991e-08	374756
4076	30239722	2018	Metabolic	Body Mass Index (female)	4.5595e-05	434794
4077	30239722	2018	Metabolic	Waist-hip ratio	0.00020737	697734
4079	30239722	2018	Metabolic	Waist-hip ratio (female)	7.7071e-05	381152
4080	30239722	2018	Metabolic	Waist-hip ratio (adjusted for BMI)	3.5172e-11	694649
4081	30239722	2018	Metabolic	Waist-hip ratio (adjusted for BMI, male)	5.6714e-05	315284
4082	30239722	2018	Metabolic	Waist-hip ratio (adjusted for BMI, female)	5.8478e-09	379501
4087	29255261	2018	Psychiatric	Neuroticism	0.017283	329821
4093	29844566	2018	Cognitive	Verbal-numerical reasoning	6.7013e-05	168033
4111	29403010	2018	Metabolic	Uric acid	0.0032011	109029
4122	29403010	2018	Metabolic	Gamma-glutamyl transferase	0.00053198	118309
4127	29403010	2018	Metabolic	Lactate dehydrogenase	0.0035926	126319
4128	29403010	2018	Metabolic	C-reactive protein	0.017285	75391
4135	29403010	2018	Immunological	Red blood cell count	0.011258	108794
4136	29403010	2018	Hematological	Hemoglobin	0.015486	108769
4137	29403010	2018	Immunological	Hematocrit	0.0066185	108757
4166	30108127	2018	Metabolic	Body Mass Index	0.0010822	334487
4170	29970889	2018	Psychiatric	Loneliness (MTAG)	0.048339	487647
4172	29970889	2018	Social Interactions	Social support - Leisure/social activities: Pub or social club	0.014585	452302
4173	29970889	2018	Social Interactions	Social support - Leisure/social activities: Sports club or gym	0.011632	452302
4175	30048462	2018	Skeletal	Heel bone mineral density	7.5857e-05	394929
4181	31217584	2019	Metabolic	High cholesterol lipoprotein	0.0013943	33063
4183	31217584	2019	Metabolic	Triglyceride	0.0033149	33096
4185	31217584	2019	Psychiatric	Cigarettes per day (excluding nonsmokers)	0.0039318	15862
4195	31217584	2019	Cardiovascular	Diastolic Blood Pressure	0.040757	35433
4200	31217584	2019	Skeletal	Height	0.0056928	49796
4205	31152163	2019	Metabolic	Estimated glomerular filtration rate	1.8436e-09	765348
4206	31152163	2019	Metabolic	Estimated glomerular filtration rate	5.0031e-11	567460
4207	31152163	2019	Metabolic	Blood urea nitrogen	0.01831	416178
4208	31152163	2019	Metabolic	Blood urea nitrogen	0.0015728	243031
4215	31015462	2019	Metabolic	Estimated glomerular filtration rate	0.012536	350504
4217	31015401	2019	Environmental	Drugs used in diabetes	0.048125	305913
4220	31015401	2019	Environmental	Antihypertensives	0.0064172	152380
4221	31015401	2019	Environmental	Diuretics	0.0012514	229086
4223	31015401	2019	Environmental	Calcium channel blockers	0.023951	204378
4224	31015401	2019	Environmental	Agents acting on the renin-angiotensin system	0.004997	237530
4234	31015401	2019	Environmental	Antidepressants	0.0032805	304162
4235	31015401	2019	Environmental	Adrenergics, inhalants	0.026245	176445
4236	31015401	2019	Environmental	Glucocorticoids	0.0041054	205700
4252	30952852	2019	Psychiatric	Number of sleep episodes	0.04993	84810
4255	30952852	2019	Psychiatric	Sleep efficiency	0.00055398	84810
4260	30946739	2019	Activities	Facial attractiveness (female-coder)	0.039822	3928
4262	30946739	2019	Activities	Facial attractiveness (female-coder, female samples)	0.0071884	2062
4270	30867560	2019	Psychiatric	Anxiety/tension factors	0.00060927	270059
4271	30867560	2019	Psychiatric	Worry/vulnerability factors	0.00060927	270059
4276	30833571	2019	Connective Tissue	Carpal tunnel syndrome	0.0077564	401656
4280	30804560	2019	Respiratory	FEV1/FVC ratio	0.047141	400102
4282	30804560	2019	Respiratory	FEV1	0.046948	321047
4293	30718901	2019	Psychiatric	Depression	5.295e-05	500199
4301	30664634	2019	Metabolic	Arms-arm fat ratio (male)	0.0059155	167431
4302	30664634	2019	Metabolic	Arms-arm fat ratio (female)	8.479e-05	195068
4304	30664634	2019	Metabolic	Legs-leg fat ratio (female)	0.0016033	195068
4305	30664634	2019	Metabolic	Trunk-trunk fat ratio (male)	0.033123	167431
4306	30664634	2019	Metabolic	Trunk-trunk fat ratio (female)	1.1486e-06	195068
4307	30664745	2019	Skeletal	Osteoarthritis	0.00016284	455221
4308	30664745	2019	Skeletal	Osteoarthritis of hit or knee	3.7815e-05	417596
4309	30664745	2019	Skeletal	Osteoarthritis of hip	1.1765e-06	393873
4311	30661054	2019	Gastrointestinal	Diverticular disease	0.0023379	451099
4314	30643251	2019	Psychiatric	Ever smoked regulary	0.00022023	262990
4317	30643251	2019	Psychiatric	Drinks per day	0.020211	537349
4320	30643256	2019	Activities	Positive affect (univariate)	8.65e-07	410603
4321	30643256	2019	Psychiatric	Neuroticism (univariate)	8.0187e-05	523783
4322	30643256	2019	Psychiatric	Depressive symptoms (univariate)	1.8407e-06	1067913
4324	30643256	2019	Activities	Positive affect (MA GWAMA)	2.1563e-06	410603
4325	30643256	2019	Psychiatric	Neuroticism (MA GWAMA)	2.9458e-07	523783
4326	30643256	2019	Psychiatric	Depressive symptoms (MA GWAMA)	9.8321e-07	1067913
4327	30643256	2019	Psychiatric	Well-being spectrum	3.6363e-09	2311184
4328	30598549	2018	Skeletal	Estimated bone mineral density from heel ultrasounds	1.9434e-10	426824
4337	30531941	2018	Psychiatric	Sleep durataion	0.035502	91105
4343	30531941	2018	Psychiatric	Sleep sedentary	0.04172	91105
4345	30525989	2018	Cardiovascular	Coronary artery disease and total cholesterol (bivariate)	0.044077	735838
4346	30525989	2018	Cardiovascular	Coronary artery disease and triglyceride (bivariate)	0.012328	735838
4347	30525989	2018	Cardiovascular	Coronary artery disease and low-density lipoprotein cholesterol (bivariate)	0.014781	735838
4348	30525989	2018	Cardiovascular	Coronary artery disease and high-density lipoprotein cholesterol (bivariate)	0.0032706	735838
4349	30586722	2018	Cardiovascular	Heart failure	0.0066515	394156
4350	30586722	2018	Cardiovascular	Nonischemic cardiomyopathy	0.010246	390142
4351	30573740	2018	Dermatological	Male pattern baldness (BOLT LMM infinitesimal mixed model)	0.02001	205327
4352	30573740	2018	Dermatological	Male pattern baldness (BOLT LMM non-infinitesimal mixed model)	0.0077308	205327
4354	30281099	2018	Gastrointestinal	Infantile hypertrophic pyloric stenosis	0.012971	5833
4357	30220432	2018	Metabolic	Albuminuria	0.0040541	382500
4363	29899525	2018	Activities	Strenuous sports or other exercises	0.00057818	350492
4369	30367059	2018	Endocrine	Thyroid-stimulating hormone	0.018956	54288
4371	30367059	2018	Endocrine	Thyroid-stimulating hormone (female)	0.016781	30236
4372	30367059	2018	Endocrine	Free thyroxine (FT4)	0.0024958	49269
4374	30367059	2018	Endocrine	Free thyroxine (FT4, female)	0.015416	27380
4377	30940143	2019	Cardiovascular	Resting heart rate	8.4151e-09	458969
4378	30940143	2019	Cardiovascular	High blood pressure	0.00038648	458554
4389	29855537	2018	Body Structures	Bust size	0.04202	5609
4405	29855537	2018	Reproduction	Menstrual quality of life impact: Pressure in the breasts	0.03431	11348
4411	30053915	2018	Cell	Total IgG levels	0.031075	1000
4424	30053915	2018	Immunological	Hepatitis B HBs antigen seropositivity	0.031731	1000
4451	31676860	2019	Neurological	Left inferior temporal	0.012207	19629
4462	31676860	2019	Neurological	Left pars triangularis	0.0066546	19629
4475	31676860	2019	Neurological	Left insula	0.0016419	19629
4482	31676860	2019	Neurological	Right inferior temporal	0.0049608	19629
4485	31676860	2019	Neurological	Right lateral orbitofrontal	0.0094058	19629
4495	31676860	2019	Neurological	Right postcentral	0.026469	19629
4498	31676860	2019	Neurological	Right precuneus	0.017369	19629
4502	31676860	2019	Neurological	Right superior parietal	0.015248	19629
4506	31676860	2019	Neurological	Right insula	0.0030316	19629
4512	31676860	2019	Neurological	Brain stem	0.0070078	19629
4521	31676860	2019	Neurological	Left thalamus proper	0.049468	19629
4527	31676860	2019	Neurological	Left accumbens area	0.01196	19629
4528	31676860	2019	Neurological	Left ventral DC	0.015666	19629
4530	31676860	2019	Neurological	Right lateral ventricle	0.031883	19629
4531	31676860	2019	Neurological	Right inferior lateral ventricle	0.00049753	19629
4537	31676860	2019	Neurological	Right pallidum	0.0010313	19629
4540	31676860	2019	Neurological	Right accumbens area	0.0046548	19629
4541	31676860	2019	Neurological	Right ventral DC	0.043114	19629
4552	31676860	2019	Neurological	Left inferior temporal	0.0030491	21821
4563	31676860	2019	Neurological	Left pars triangularis	0.0064286	21821
4568	31676860	2019	Neurological	Left precuneus	0.026958	21821
4570	31676860	2019	Neurological	Left rostral middle frontal	0.042833	21821
4576	31676860	2019	Neurological	Left insula	0.0018915	21821
4583	31676860	2019	Neurological	Right inferior temporal	0.00053618	21821
4586	31676860	2019	Neurological	Right lateral orbitofrontal	0.012273	21821
4589	31676860	2019	Neurological	Right middle temporal	0.039396	21821
4596	31676860	2019	Neurological	Right postcentral	0.04016	21821
4599	31676860	2019	Neurological	Right precuneus	0.0081521	21821
4603	31676860	2019	Neurological	Right superior parietal	0.014606	21821
4606	31676860	2019	Neurological	Right transverse temporal	0.024942	21821
4607	31676860	2019	Neurological	Right insula	0.0057655	21821
4613	31676860	2019	Neurological	Brain stem	0.0056583	21821
4628	31676860	2019	Neurological	Left accumbens area	0.015271	21821
4629	31676860	2019	Neurological	Left ventral DC	0.0058947	21821
4632	31676860	2019	Neurological	Right inferior lateral ventricle	0.0011236	21821
4638	31676860	2019	Neurological	Right pallidum	0.0069432	21821
4641	31676860	2019	Neurological	Right accumbens area	0.0021618	21821
4642	31676860	2019	Neurological	Right ventral DC	0.017045	21821
4646	31676860	2019	Neurological	Total brain volume	0.04626	21821
4652	BioRxiv: https://doi.org/10.1101/288560	2019	Neurological	Cingulum (hippocampus) fractional anisotropy	0.0068472	17706
4653	BioRxiv: https://doi.org/10.1101/288561	2019	Neurological	Corticospinal tract fractional anisotropy	0.016128	17706
4670	BioRxiv: https://doi.org/10.1101/288578	2019	Neurological	Anterior limb of internal capsule axial diusivities	0.01936	17706
4671	BioRxiv: https://doi.org/10.1101/288579	2019	Neurological	Average across all tracts axial diusivities	0.018164	17706
4673	BioRxiv: https://doi.org/10.1101/288581	2019	Neurological	Cingulum (cingulate gyrus) axial diusivities	0.030376	17706
4676	BioRxiv: https://doi.org/10.1101/288584	2019	Neurological	External capsule axial diusivities	0.022115	17706
4682	BioRxiv: https://doi.org/10.1101/288590	2019	Neurological	Posterior limb of internal capsule axial diusivities	0.012693	17706
4687	BioRxiv: https://doi.org/10.1101/288595	2019	Neurological	Superior fronto-occipital fasciculus axial diusivities	0.0025411	17706
4688	BioRxiv: https://doi.org/10.1101/288596	2019	Neurological	Superior longitudinal fasciculus axial diusivities	0.0010485	17706
4693	BioRxiv: https://doi.org/10.1101/288601	2019	Neurological	Average across all tracts mean diusivities	0.013006	17706
4701	BioRxiv: https://doi.org/10.1101/288609	2019	Neurological	Genu of corpus callosum mean diusivities	0.015838	17706
4703	BioRxiv: https://doi.org/10.1101/288611	2019	Neurological	Posterior corona radiata mean diusivities	0.0409	17706
4710	BioRxiv: https://doi.org/10.1101/288618	2019	Neurological	Superior longitudinal fasciculus mean diusivities	0.040512	17706
4712	BioRxiv: https://doi.org/10.1101/288620	2019	Neurological	Uncinate fasciculus mean diusivities	0.0055762	17706
4714	BioRxiv: https://doi.org/10.1101/288622	2019	Neurological	Anterior limb of internal capsule mode of anisotropy	0.020136	17706
4717	BioRxiv: https://doi.org/10.1101/288625	2019	Neurological	Cingulum (cingulate gyrus) mode of anisotropy	0.042487	17706
4718	BioRxiv: https://doi.org/10.1101/288626	2019	Neurological	Cingulum (hippocampus) mode of anisotropy	0.015897	17706
4719	BioRxiv: https://doi.org/10.1101/288627	2019	Neurological	Corticospinal tract mode of anisotropy	2.8499e-05	17706
4726	BioRxiv: https://doi.org/10.1101/288634	2019	Neurological	Posterior limb of internal capsule mode of anisotropy	0.0025052	17706
4731	BioRxiv: https://doi.org/10.1101/288639	2019	Neurological	Superior fronto-occipital fasciculus mode of anisotropy	0.010511	17706
4732	BioRxiv: https://doi.org/10.1101/288640	2019	Neurological	Superior longitudinal fasciculus mode of anisotropy	0.04366	17706
4733	BioRxiv: https://doi.org/10.1101/288641	2019	Neurological	Sagittal stratum mode of anisotropy	0.044132	17706
4737	BioRxiv: https://doi.org/10.1101/288645	2019	Neurological	Average across all tracts radial diusivities	0.02682	17706
4740	BioRxiv: https://doi.org/10.1101/288648	2019	Neurological	Cingulum (hippocampus) radial diusivities	0.049605	17706
4756	BioRxiv: https://doi.org/10.1101/288664	2019	Neurological	Uncinate fasciculus radial diusivities	0.011133	17706
NT5C2
atlas ID	PMID	Year	Domain	Trait	P-value	N
8	22472876	2013	Psychiatric	Major depressive disorder	0.012601	18759
9	21926974	2011	Psychiatric	Schizophrenia	2.9531e-07	21856
10	23974872	2013	Psychiatric	Schizophrenia	1.8202e-11	32143
11	25056061	2014	Psychiatric	Schizophrenia	5.9582e-14	82315
12	24280982	2014	Psychiatric	Schizophrenia/Bipolar disorder	5.4402e-07	39202
13	24280982	2014	Psychiatric	Schizophrenia vs Bipolar disorder	5.9582e-14	16381
15	28439101	2017	Psychiatric	Posttraumatic stress disorder	0.018563	9223
19	20418890	2010	Psychiatric	Ever versus never beeing a regular smoker	0.0021088	74035
25	24839885	2014	Psychiatric	Internalizing	0.033395	4596
33	26362575	2016	Psychiatric	Extraversion (IRT)	0.013247	63661
39	27046643	2016	Cognitive	Memory	0.0123	112067
41	27046643	2016	Environment	Educational attainment	0.00021196	111114
53	27225129	2016	Environment	Educational attainment	5.2764e-06	328917
61	25231870	2014	Reproduction	Age at menarche	0.00020845	132989
62	26414677	2015	Reproduction	Age at menopause	0.0056126	69360
63	28436984	2017	Reproduction	Age at menarche	1.0496e-08	252514
69	26192919	2015	Gastrointestinal	Ulcerative Colitis	0.025919	27432
74	23455636	2013	Ophthalmological	Age-related Macular Degeneration	0.007444	59462
76	23455636	2013	Ophthalmological	Neovascular disease	0.017445	54938
84	26367794	2015	Skeletal	Forearm BMD	0.032708	32965
87	20860503	2010	Respiratory	Asthma	0.046152	26475
89	22504419	2012	Skeletal	Infant head circumference	0.0013022	10678
93	25281659	2015	Skeletal	Birth length	0.021165	28459
94	27680694	2016	Metabolic	Birth weight	6.6691e-06	143677
95	27680694	2016	Metabolic	Birth weight	8.781e-06	153781
108	26343387	2015	Cardiovascular	Coronary artery disease	1.4812e-05	184305
109	21378990	2011	Cardiovascular	Coronary artery disease	0.00044934	86995
111	23202125	2013	Cardiovascular	Coronary artery disease	0.0061765	194427
112	20935630	2010	Metabolic	Body Mass Index	0.0019289	123865
113	20881960	2010	Skeletal	Height	0.0013484	133653
117	23563607	2013	Metabolic	Extreme Body Mass Index	0.0050983	16068
118	23563607	2013	Skeletal	Extreme Height	0.0048068	16196
120	23563607	2013	Metabolic	Obesity class 1	0.0032181	98697
121	23563607	2013	Metabolic	Obesity class 2	0.027128	72546
123	23563607	2013	Metabolic	Overweight	0.0087308	158855
125	23754948	2013	Metabolic	Body Mass Index (female)	0.011992	72397
126	23754948	2013	Skeletal	Height (male)	0.0068479	60588
127	23754948	2013	Skeletal	Height (female)	0.041199	73072
136	23754948	2013	Metabolic	Weight (male)	0.015266	60016
137	23754948	2013	Metabolic	Weight (female)	0.00039435	72378
142	25282103	2014	Skeletal	Height	7.6223e-08	253288
143	25673413	2015	Metabolic	Body Mass Index	2.9216e-05	234069
144	25673413	2015	Metabolic	Body Mass Index (male)	0.00052036	104666
145	25673413	2015	Metabolic	Body Mass Index (female)	0.0020151	132115
146	25673413	2015	Metabolic	Body Mass Index	1.6552e-05	236231
147	26426971	2015	Metabolic	Body Mass Index (male > 50 yrs)	0.0078756	74324
148	26426971	2015	Metabolic	Body Mass Index (male <= 50 yrs)	0.0071179	21989
149	26426971	2015	Metabolic	Body Mass Index (female > 50 yrs)	0.00937	88625
150	26426971	2015	Metabolic	Body Mass Index (female <= 50 yrs)	0.034637	41386
153	26426971	2015	Metabolic	Waist-hip ratio (female > 50 yrs, adjusted for BMI)	0.026321	88625
154	26426971	2015	Metabolic	Waist-hip ratio (female <= 50 yrs, adjusted for BMI)	0.045717	41386
155	25673412	2015	Metabolic	Hip circumference	0.00016189	213038
156	25673412	2015	Metabolic	Hip circumference	0.00013174	227429
157	25673412	2015	Metabolic	Hip circumference (male)	0.00010169	94790
158	25673412	2015	Metabolic	Hip circumference (male)	8.9294e-05	100384
159	25673412	2015	Metabolic	Hip circumference (female)	0.011119	118528
160	25673412	2015	Metabolic	Hip circumference (female)	0.0082825	125113
162	25673412	2015	Metabolic	Hip circumference (adjusted for BMI)	0.023506	225491
163	25673412	2015	Metabolic	Hip circumference (male, adjusted for BMI)	0.00023272	93965
164	25673412	2015	Metabolic	Hip circumference (male, adjusted for BMI)	0.00014358	99563
167	25673412	2015	Metabolic	Waist circumference	0.00017007	232101
168	25673412	2015	Metabolic	Waist circumference	0.00019202	244441
169	25673412	2015	Metabolic	Waist circumference (male)	0.0006436	104406
170	25673412	2015	Metabolic	Waist circumference (male)	0.00076558	110004
171	25673412	2015	Metabolic	Waist circumference (female)	0.018175	127998
172	25673412	2015	Metabolic	Waist circumference (female)	0.016048	134594
173	25673412	2015	Metabolic	Waist circumference (adjusted for BMI)	0.0038264	231355
174	25673412	2015	Metabolic	Waist circumference (adjusted for BMI)	0.0049475	245749
175	25673412	2015	Metabolic	Waist circumference (male, adjusted for BMI)	0.034563	104079
176	25673412	2015	Metabolic	Waist circumference (male, adjusted for BMI)	0.045366	109678
177	25673412	2015	Metabolic	Waist circumference (female, adjusted for BMI)	0.0014886	127470
178	25673412	2015	Metabolic	Waist circumference (female, adjusted for BMI)	0.0018515	134039
183	25673412	2015	Metabolic	Waist-hip ratio (female)	0.0030664	118004
184	25673412	2015	Metabolic	Waist-hip ratio (female)	0.0063737	124591
189	25673412	2015	Metabolic	Waist-hip ratio (female, adjusted for BMI)	0.00063088	116742
190	25673412	2015	Metabolic	Waist-hip ratio (female, adjusted for BMI)	0.0012098	123303
193	26831199	2016	Metabolic	Estimated glomerular filtration rate based on serum creatinine (non-diabetic)	0.032869	118460
200	26631737	2016	Metabolic	Microalbuminuria	0.021599	54116
205	21355061	2011	Metabolic	Microalbuminuria	0.0064739	30482
271	25772697	2015	Immunological	CD4:%CD244+ Na茂ve	0.025253	669
272	25772697	2015	Immunological	CD4:%RTE	0.0040192	669
273	25772697	2015	Immunological	CD8:%SCM	0.0024905	669
331	25772697	2015	Immunological	NKeff:%Act(314+)	0.011084	669
335	25772697	2015	Immunological	NKeff:%314-158a+	0.024303	669
348	25772697	2015	Immunological	CD8:%R5+	0.043472	669
360	25772697	2015	Immunological	mDC:%32+	0.0033169	669
387	24816252	2014	Metabolic	Amino acid::Histidine metabolism::histidine	0.022008	7804
391	24816252	2014	Metabolic	Amino acid::Phenylalanine & tyrosine metabolism::3-(3-hydroxyphenyl)propionate	0.038759	1163
395	24816252	2014	Metabolic	Amino acid::Phenylalanine & tyrosine metabolism::p-cresol sulfate	0.0075752	7758
398	24816252	2014	Metabolic	Amino acid::Phenylalanine & tyrosine metabolism::phenylacetylglutamine	0.0073838	7812
400	24816252	2014	Metabolic	Amino acid::Phenylalanine & tyrosine metabolism::phenyllactate (PLA)	0.017172	6064
423	24816252	2014	Metabolic	Amino acid::Valine, leucine and isoleucine metabolism::3-methyl-2-oxovalerate	0.036693	7779
432	24816252	2014	Metabolic	Amino acid::Valine, leucine and isoleucine metabolism::levulinate (4-oxovalerate)	0.035805	6982
440	24816252	2014	Metabolic	Carbohydrate::Glycolysis, gluconeogenesis, pyruvate metabolism::1,6-anhydroglucose	0.015715	3663
554	24816252	2014	Metabolic	Lipid::Medium chain fatty acid::5-dodecenoate (12:1n7)	0.011638	7770
558	24816252	2014	Metabolic	Lipid::Medium chain fatty acid::heptanoate (7:0)	0.021986	7802
622	24816252	2014	Metabolic	Xenobiotics::Drug::3-(cystein-S-yl)acetaminophen*	0.0065515	1024
641	24816252	2014	Metabolic	Xenobiotics::Xanthine metabolism::1,7-dimethylurate	0.016946	6057
646	24816252	2014	Metabolic	Xenobiotics::Xanthine metabolism::caffeine	0.0085099	7719
650	24816252	2014	Metabolic	::::X-01911	0.045768	6360
682	24816252	2014	Metabolic	::::X-10395	0.042574	7784
683	24816252	2014	Metabolic	::::X-10429	0.004961	6807
684	24816252	2014	Metabolic	::::X-10500	0.028594	7751
687	24816252	2014	Metabolic	::::X-10810	0.013871	7232
726	24816252	2014	Metabolic	Amino acid::Cysteine, methionine, SAM, taurine metabolism::X-11786--methylcysteine	0.024618	2811
739	24816252	2014	Metabolic	::::X-11850	0.041804	4868
846	24816252	2014	Metabolic	::::X-14662	0.033618	4212
861	27005778	2016	Metabolic	Citrate	0.0068952	24770
885	27005778	2016	Metabolic	Isoleucine	0.028505	24776
909	27005778	2016	Metabolic	Leucine	0.039262	24728
923	27005778	2016	Metabolic	Free cholesterol in medium VLDL	0.019098	21240
925	27005778	2016	Metabolic	Concentration of medium VLDL particles	0.042468	19273
926	27005778	2016	Metabolic	Phospholipids in medium VLDL	0.024771	21240
927	27005778	2016	Metabolic	Triglycerides in medium VLDL	0.03465	21241
944	27005778	2016	Metabolic	Triglycerides in small VLDL	0.023346	21558
953	27005778	2016	Metabolic	VLDL diameter	0.010355	19273
991	27989323	2017	Immunological	Interleukin-4	0.046877	8124
1061	17660530	2007	Neurological	Multiple Sclerosis	0.020292	4293
1063	17728769	2007	Psychiatric	Schizophrenia	0.017217	2729
1081	17998437	2008	Neurological	Alzheimer's disease	0.018242	1489
1094	21909115	2011	Cardiovascular	Systolic Blood Pressure	1.4657e-06	69395
1095	21909115	2011	Cardiovascular	Diastolic Blood Pressure	8.3475e-06	69395
1096	21909110	2011	Cardiovascular	Pulse pressure	2.0207e-05	69395
1097	21909110	2011	Cardiovascular	Mean Arterial Pressure	4.2672e-07	69395
1106	19060910	2009	Metabolic	Triglycerides - Birth cohorts	0.038884	4763
1108	27918534	2017	Metabolic	Subcutaneous adipose tissue volume	0.013463	18247
1109	27918534	2017	Metabolic	Subcutaneous adipose tissue volume (male)	0.0052146	8685
1112	27918534	2017	Metabolic	Visceral sdipose tissue volume (male)	0.021906	8738
1117	27918534	2017	Metabolic	Pericardial adipose tissue volume	0.0018715	12204
1118	27918534	2017	Metabolic	Pericardial adipose tissue volume (male)	0.0092111	5842
1134	27918534	2017	Metabolic	Ratio of visceral-tosubcutaneous adipose tissue volume (adjusted for BMI, female)	0.040488	9823
1136	27015805	2016	Mortality	Parents' age at death	0.043717	75244
1161	22580928	2012	Metabolic	Fasting insulin interaction (adjusted for BMI)	0.039916	51750
1162	21873549	2011	Metabolic	Fasting proinsulin (adjusted for fasting insulin, age and sex)	0.021946	10701
1178	27992416	2017	Neurological	Insomnia	0.0037599	59128
1180	27992416	2017	Neurological	Insomnia (female)	0.0028514	30445
1191	23453885	2013	Psychiatric	PGC cross disorder	6.0274e-07	61220
1194	21297633	2011	Gastrointestinal	Ulcerative colitis	0.0041762	27994
1199	25087078	2014	Neurological	Epilepsy	0.016061	34853
1203	24390342	2014	Connective Tissue	Rheumatoid Arthritis	0.027985	58284
1204	24390342	2014	Connective Tissue	Rheumatoid Arthritis	0.016139	103638
1226	27694991	2016	Neurological	Intracranial Volume	0.0062257	26577
1244	17903307	2007	Respiratory	Mean FVC from exam 3 and 5 (FBAT, adjusted for multiple covariates)	0.022457	1222
1254	17903307	2007	Respiratory	Percent predicted FVC for latest exam (FBAT, adjusted for multiple covariates)	0.047311	1217
1255	17903307	2007	Respiratory	Percent predicted FVC for latest exam (GEE, adjusted for multiple covariates)	0.029155	1217
1264	17903307	2007	Respiratory	Residual from predicted FVC for latest exam (FBAT, adjusted for multiple covariates)	0.040625	1217
1265	17903307	2007	Respiratory	Residual from predicted FVC for latest exam (GEE, adjusted for multiple covariates)	0.034012	1217
1268	17903308	2007	Psychiatric	Epworth Sleepiness Scale (FBAT)	0.039153	721
1278	17903300	2007	Metabolic	Sabuctaneous fat by CT (FBAT, adjusted for age, sex, smoking and menopause)	0.047272	654
1494	17903299	2007	Metabolic	Remnant lipoprotein triglycerides (at exam 4, FBAT)	0.030079	715
1609	17903294	2007	Hematological	Viscosity I (at exam 5, GEE, adjusted for multivariable)	0.043749	832
1610	17903294	2007	Hematological	von Willebrand Factor (at exam 5, FBAT, adjusted for age and sex)	0.039305	883
1612	17903294	2007	Hematological	von Willebrand Factor (at exam 5, FBAT, adjusted for multivariable)	0.035264	883
1687	17903293	2007	Metabolic	Vitamin D plasma 25(OH)-D (at exam 6 or 7, GEE, adjusted for age and sex)	0.0033433	517
1689	17903293	2007	Metabolic	Vitamin D plasma 25(OH)-D (at exam 6 or 7, GEE, adjusted for multivariable)	0.033449	517
1722	17903292	2007	Metabolic	Serum calcium (at exam 2, FBAT, adjusted for age and sex)	0.014157	906
1724	17903292	2007	Metabolic	Serum calcium (at exam 2, FBAT, adjusted for age, sex and serum creatinine)	0.022274	906
1734	17903292	2007	Metabolic	Serum phosphorus (at exam 2, FBAT, adjusted for age and sex)	0.045219	911
1736	17903292	2007	Metabolic	Serum phosphorus (at exam 2, FBAT, adjusted for multivariable)	0.040059	911
1755	17903305	2007	Neoplasms	Cancer (GEE, adjusted for age and sex)	0.048098	1335
1812	17903295	2007	Mortality	Biologic age by osseographic scoring system (FBAT, adjusted for multivariable)	0.0044332	714
1854	17903296	2007	Skeletal	Neck average buckling ratio (FBAT, female, adjussted for age)	0.035306	618
1965	17903295	2007	Cognitive	MMSE score (at exam 5, GEE, adjusted for age)	0.049691	1038
1981	17903295	2007	Aging	Walking speed (at offspring exam 7 cohort exam 27, GEE)	0.026862	764
1983	17903295	2007	Aging	Walking speed (at exam 7, GEE)	0.023822	764
1989	17903295	2007	Mortality	Age at death (GEE, adjusted for multivariable)	0.04164	1166
2018	24369049	2014	Psychiatric	Lithium response in Bipolar I patients - Alda Scale of 7 to 8	0.036459	294
2020	23143601	2012	Neoplasms	Adenocarcinoma (adjusted for age)	0.030737	8881
2021	23143601	2012	Neoplasms	Squamous cell (adjusted for age)	0.0024012	8881
2023	24934506	2014	Endocrine	Skin fluorescence	0.01272	1082
2024	23089632	2013	Psychiatric	Alcohol dependence	0.013107	2322
2030	28067908	2017	Gastrointestinal	Ulcerative colitis	0.039733	45975
2031	28067908	2017	Gastrointestinal	Inflammatory Bowel Disease	0.04637	59957
2043	27329760	2016	Psychiatric	Bipolar disorder	0.032207	34950
2052	26691988	2016	Ophthalmological	Age-related Macular Degeneration	0.0021295	33976
2053	24084763	2013	Neoplasms	Advanced adenoma	0.043051	1406
2056	18668548	2008	Connective Tissue	Rheumatoid Arthritis	0.041231	800
2082	28240269	2017	Cell	CCL20 - C-C motif chemokine 20	0.048101	1000
2085	28240269	2017	Cell	TIMP3 - Metalloproteinase inhibitor 3	0.044941	1000
2086	28240269	2017	Cell	TNFSF12 - Tumor necrosis factor ligand superfamily member 12	0.045704	1000
2096	28240269	2017	Cell	POMC - Beta-endorphin	0.033504	1000
2102	28240269	2017	Cell	MMP9 - Matrix metalloproteinase-9	0.042479	1000
2133	28240269	2017	Cell	LTBR - Tumor necrosis factor receptor superfamily member 3	0.047175	1000
2318	28240269	2017	Cell	PTPN1 - Tyrosine-protein phosphatase non-receptor type 1	0.045969	1000
2332	28240269	2017	Cell	GFAP - Glial fibrillary acidic protein	0.031488	1000
2335	28240269	2017	Cell	CXCL11 - C-X-C motif chemokine 11	0.010243	1000
2365	28240269	2017	Cell	ULBP2 - NKG2D ligand 2	0.042692	1000
2398	28240269	2017	Cell	GNLY - Granulysin	0.031863	1000
2429	28240269	2017	Cell	CD109 - CD109 antigen	0.032114	1000
2481	28240269	2017	Cell	ECM1 - Extracellular matrix protein 1	0.030943	1000
2548	28240269	2017	Cell	B2M - Beta-2-microglobulin	0.024092	1000
2572	28240269	2017	Cell	CD40LG - CD40 ligand	0.0219	1000
2579	28240269	2017	Cell	BSG - Basigin	0.041904	1000
2580	28240269	2017	Cell	BMP10 - Bone morphogenetic protein 10	0.034943	1000
2583	28240269	2017	Cell	CAMK1 - Calcium/calmodulin-dependent protein kinase type 1	0.014859	1000
2608	28240269	2017	Cell	OPCML - Opioid-binding protein/cell adhesion molecule	0.012372	1000
2620	28240269	2017	Cell	PPP3R1 - Calcineurin subunit B type 1	0.048403	1000
2623	28240269	2017	Cell	IGF2R - Cation-independent mannose-6-phosphate receptor	0.029247	1000
2634	28240269	2017	Cell	CDKN1B - Cyclin-dependent kinase inhibitor 1B	0.03106	1000
2652	28240269	2017	Cell	ADAM9 - Disintegrin and metalloproteinase domain-containing protein 9	0.028164	1000
2669	28240269	2017	Cell	IL11RA - Interleukin-11 receptor subunit alpha	0.012575	1000
2670	28240269	2017	Cell	IL12RB2 - Interleukin-12 receptor subunit beta-2	0.0064216	1000
2689	28240269	2017	Cell	DNAJB1 - DnaJ homolog subfamily B member 1	0.020685	1000
2744	28240269	2017	Cell	IL7 - Interleukin-7	0.022512	1000
2763	28240269	2017	Cell	TF - Serotransferrin	0.046557	1000
2783	28240269	2017	Cell	LCMT1 - Leucine carboxyl methyltransferase 1	0.04526	1000
2784	28240269	2017	Cell	LIN7B - Protein lin-7 homolog B	0.047759	1000
2843	28240269	2017	Cell	LRRTM1 - Leucine-rich repeat transmembrane neuronal protein 1	0.0081114	1000
2863	28240269	2017	Cell	IL5RA - Interleukin-5 receptor subunit alpha	0.0079454	1000
2867	28240269	2017	Cell	MMP12 - Macrophage metalloelastase	0.01348	1000
2880	28240269	2017	Cell	EMR2 - EGF-like module-containing mucin-like hormone receptor-like 2	0.0056014	1000
2980	28240269	2017	Cell	C1QBP - Complement component 1 Q subcomponent-binding protein, mitochondrial	0.010313	1000
3010	28240269	2017	Cell	MAPK11 - Mitogen-activated protein kinase 11	0.006981	1000
3031	28240269	2017	Cell	CD163 - Scavenger receptor cysteine-rich type 1 protein M130	0.012786	1000
3038	28240269	2017	Cell	TYMS - Thymidylate synthase	0.036889	1000
3067	28240269	2017	Cell	KIR3DL2 - Killer cell immunoglobulin-like receptor 3DL2	0.028997	1000
3099	28240269	2017	Cell	UNC5C - Netrin receptor UNC5C	0.015609	1000
3119	28240269	2017	Cell	MAPK9 - Mitogen-activated protein kinase 9	0.026684	1000
3121	28240269	2017	Cell	PDE2A - cGMP-dependent 3',5'-cyclic phosphodiesterase	0.042813	1000
3165	28240269	2017	Cell	LEPR - Leptin receptor	0.0043151	1000
3185	31427789	2019	Metabolic	Waist circumference	1.1265e-07	385932
3186	31427789	2019	Metabolic	Hip circumference	6.7332e-10	385887
3187	31427789	2019	Skeletal	Standing height	7.5161e-15	385748
3188	31427789	2019	Cardiovascular	Pulse rate (automated reading)	4.2713e-05	361411
3191	31427789	2019	Activities	Number of treatments/medications taken	0.0054998	386581
3192	31427789	2019	Activities	Length of time at current address	5.7554e-06	385315
3195	31427789	2019	Environment	Average total household income before tax	0.00023398	332594
3203	31427789	2019	Environment	Age completed full time education	0.030682	253580
3204	31427789	2019	Activities	Number of days/week walked 10+ minutes	0.00040066	379927
3206	31427789	2019	Activities	Number of days/week of moderate physical activity 10+ minutes	0.026931	367908
3211	31427789	2019	Activities	Frequency of stair climbing in last 4 weeks	2.9172e-07	382731
3212	31427789	2019	Activities	Frequency of walking for pleasure in last 4 weeks	0.01751	275324
3213	31427789	2019	Activities	Duration walking for pleasure	0.011407	275181
3216	31427789	2019	Social Interactions	Frequency of friend/family visits	0.0035263	383941
3219	31427789	2019	Activities	Time spent watching television (TV)	0.00067955	365236
3222	31427789	2019	Activities	Drive faster than motorway speed limit	3.8089e-05	349848
3228	31427789	2019	Psychiatric	Sleep duration	0.012701	384225
3229	31427789	2019	Psychiatric	Getting up in morning	2.634e-05	385494
3230	31427789	2019	Psychiatric	Morning/evening person (chronotype)	0.0014225	345148
3232	31427789	2019	Neurological	Sleeplessness / insomnia	4.1908e-06	386078
3233	31427789	2019	Psychiatric	Snoring	0.0075815	359498
3235	31427789	2019	Psychiatric	Current tobacco smoking	2.4375e-08	386150
3236	31427789	2019	Psychiatric	Past tobacco smoking	1.1061e-14	355594
3237	31427789	2019	Psychiatric	Smoking/smokers in household	0.018652	356053
3239	31427789	2019	Psychiatric	Exposure to tobacco smoke outside home	0.0019411	327794
3244	31427789	2019	Nutritional	Oily fish intake	0.035233	384554
3245	31427789	2019	Nutritional	Non-oily fish intake	0.027717	384907
3253	31427789	2019	Nutritional	Cereal intake	0.0087013	368775
3254	31427789	2019	Nutritional	Salt added to food	6.1681e-06	386322
3257	31427789	2019	Nutritional	Hot drink temperature	5.2802e-05	382329
3263	31427789	2019	Psychiatric	Average weekly champagne plus white wine intake	0.029646	273869
3265	31427789	2019	Psychiatric	Average weekly spirits intake	5.0831e-06	273678
3267	31427789	2019	Psychiatric	Alcohol usually taken with meals	0.008188	197613
3268	31427789	2019	Psychiatric	Alcohol intake versus 10 years previously	0.0014774	357907
3270	31427789	2019	Metabolic	Comparative body size at age 10	0.0046519	379749
3271	31427789	2019	Skeletal	Comparative height size at age 10	1.5989e-10	380167
3274	31427789	2019	Dermatological	Ease of skin tanning	9.2092e-06	378364
3276	31427789	2019	Activities	Facial ageing	0.031813	354097
3277	31427789	2019	Environment	Maternal smoking around birth	3.1511e-05	331862
3286	31427789	2019	Psychiatric	Irritability	0.00068258	369232
3287	31427789	2019	Psychiatric	Sensitivity / hurt feelings	0.0062738	375272
3289	31427789	2019	Psychiatric	Nervous feelings	3.9487e-13	376368
3290	31427789	2019	Psychiatric	Worrier / anxious feelings	1.4972e-12	376411
3291	31427789	2019	Psychiatric	Tense / 'highly strung'	8.8691e-05	374129
3292	31427789	2019	Psychiatric	Worry too long after embarrassment	0.00053894	370660
3293	31427789	2019	Psychiatric	Suffer from 'nerves'	0.00017006	372273
3296	31427789	2019	Psychiatric	Risk taking	9.9495e-07	372651
3299	31427789	2019	Psychiatric	Frequency of tenseness / restlessness in last 2 weeks	0.0010502	371869
3304	31427789	2019	Reproduction	Age first had sexual intercourse	3.1941e-09	339614
3308	31427789	2019	Mortality	Long-standing illness, disability or infirmity	0.034721	377498
3309	31427789	2019	Activities	Wears glasses or contact lenses	0.013058	386016
3312	31427789	2019	Activities	Electronic device use - Plays computer games	0.00028995	386152
3313	31427789	2019	Ear, Nose, Throat	Hearing difficulty/problems	0.024499	370713
3314	31427789	2019	Ear, Nose, Throat	Hearing difficulty/problems with background noise	0.000232	378722
3315	31427789	2019	Activities	Use of sun/uv protection	0.00085704	383659
3320	31427789	2019	Respiratory	Chest pain or discomfort	0.0016657	382525
3321	31427789	2019	Activities	Ever had bowel cancer screening	0.020274	380208
3324	31427789	2019	Reproduction	Relative age of first facial hair (male)	0.0085964	171805
3335	31427789	2019	Psychiatric	Light smokers, at least 100 smokes in lifetime	1.0409e-05	105610
3339	31427789	2019	Reproduction	Age when periods started (menarche) (female)	0.00015046	202636
3340	31427789	2019	Reproduction	Had menopause (female)	0.00083429	175519
3341	31427789	2019	Reproduction	Number of live births (female)	0.0061809	208434
3342	31427789	2019	Metabolic	Birth weight of first child (female)	0.00058777	165872
3344	31427789	2019	Reproduction	Age at last live birth (female)	0.049691	140855
3348	31427789	2019	Reproduction	Age when last used oral contraceptive pill (female)	0.0099931	149933
3352	31427789	2019	Psychiatric	Age started smoking in former smokers	0.00025894	94891
3357	31427789	2019	Psychiatric	Likelihood of resuming smoking	0.00043189	93128
3359	31427789	2019	Cardiovascular	Age high blood pressure diagnosed	0.0019963	92583
3366	31427789	2019	Reproduction	Age at menopause (last menstrual period) (female)	0.001921	119160
3372	31427789	2019	Respiratory	Age hay fever, rhinitis or eczema diagnosed	1.2354e-09	77452
3375	31427789	2019	Activities	Time since last prostate specific antigen (PSA) test	0.0044116	51249
3379	31427789	2019	Cardiovascular	Diastolic Blood Pressure (automated reading)	6.3007e-13	361411
3380	31427789	2019	Cardiovascular	Systolic Blood Pressure (automated reading)	2.3137e-16	361402
3381	31427789	2019	Cognitive	Prospective memory test - Time to answer	0.018241	128912
3412	31427789	2019	Skeletal	Sitting height	1.723e-07	385393
3414	31427789	2019	Metabolic	Birth weight	5.8329e-10	219088
3415	31427789	2019	Cognitive	Reaction time test - Mean time to correctly identify matches	8.5369e-07	383748
3417	31427789	2019	Psychiatric	Neuroticism score	1.1511e-05	312740
3425	31427789	2019	Psychiatric	Ever smoked	1.6372e-13	385013
3430	31427789	2019	Cognitive	Fluid intelligence test - FI8 : chained arithmetic	0.0018481	65220
3435	31427789	2019	Metabolic	Body Mass Index	5.3337e-07	385336
3436	31427789	2019	Metabolic	Weight	8.9587e-12	385473
3437	31427789	2019	Respiratory	Doctor diagnosed hayfever or allergic rhinitis	0.011149	97640
3439	31427789	2019	Psychiatric	Tobacco smoking	1.1173e-09	97172
3440	31427789	2019	Metabolic	Impedance measures - Weight	1.4871e-11	379840
3441	31427789	2019	Metabolic	Impedance measures - Body fat percentage	0.00084624	379615
3442	31427789	2019	Metabolic	Impedance measures - Whole body fat mass	1.957e-06	379203
3443	31427789	2019	Metabolic	Impedance measures - Whole body fat-free mass	1.1579e-15	379804
3444	31427789	2019	Metabolic	Impedance measures - Whole body water mass	3.0866e-15	379835
3445	31427789	2019	Metabolic	Impedance measures - Body Mass Index (BMI)	6.1897e-07	379831
3446	31427789	2019	Metabolic	Impedance measures - Basal metabolic rate	1.6113e-14	379821
3447	31427789	2019	Metabolic	Impedance measures - Impedance of whole body	5.2627e-10	379792
3448	31427789	2019	Metabolic	Impedance measures - Impedance of leg (right)	1.576e-11	379813
3449	31427789	2019	Metabolic	Impedance measures - Impedance of leg (left)	5.4165e-12	379807
3450	31427789	2019	Metabolic	Impedance measures - Impedance of arm (right)	5.3045e-07	379786
3451	31427789	2019	Metabolic	Impedance measures - Impedance of arm (left)	6.0868e-08	379803
3453	31427789	2019	Metabolic	Impedance measures - Leg fat mass (right)	9.8363e-06	379802
3454	31427789	2019	Metabolic	Impedance measures - Leg fat-free mass (right)	2.1823e-14	379793
3455	31427789	2019	Metabolic	Impedance measures - Leg predicted mass (right)	2.1515e-14	379793
3457	31427789	2019	Metabolic	Impedance measures - Leg fat mass (left)	8.658e-06	379783
3458	31427789	2019	Metabolic	Impedance measures - Leg fat-free mass (left)	2.0834e-14	379766
3459	31427789	2019	Metabolic	Impedance measures - Leg predicted mass (left)	2.4454e-14	379761
3460	31427789	2019	Metabolic	Impedance measures - Arm fat percentage (right)	7.3029e-05	379752
3461	31427789	2019	Metabolic	Impedance measures - Arm fat mass (right)	3.9419e-06	379725
3462	31427789	2019	Metabolic	Impedance measures - Arm fat-free mass (right)	3.4069e-14	379723
3463	31427789	2019	Metabolic	Impedance measures - Arm predicted mass (right)	4.2142e-14	379716
3464	31427789	2019	Metabolic	Impedance measures - Arm fat percentage (left)	2.383e-05	379699
3465	31427789	2019	Metabolic	Impedance measures - Arm fat mass (left)	6.4961e-06	379663
3466	31427789	2019	Metabolic	Impedance measures - Arm fat-free mass (left)	2.8075e-14	379653
3467	31427789	2019	Metabolic	Impedance measures - Arm predicted mass (left)	4.0105e-14	379638
3468	31427789	2019	Metabolic	Impedance measures - Trunk fat percentage	0.00015288	379600
3469	31427789	2019	Metabolic	Impedance measures - Trunk fat mass	9.5838e-07	379578
3470	31427789	2019	Metabolic	Impedance measures - Trunk fat-free mass	2.0147e-16	379507
3471	31427789	2019	Metabolic	Impedance measures - Trunk predicted mass	3.1434e-16	379469
3474	31427789	2019	Activities	Type of accommodation lived in: A house or bungalow	0.0018478	386168
3475	31427789	2019	Activities	Type of accommodation lived in: A flat, maisonette or apartment	0.0056965	386168
3477	31427789	2019	Activities	Own or rent accommodation lived in: Own with a mortgage	0.048844	383032
3484	31427789	2019	Nutritional	Spread type: Butter/spreadable butter	1.8068e-05	344582
3492	31427789	2019	Nutritional	Coffee type: Decaffeinated coffee (any type)	0.001846	303811
3493	31427789	2019	Nutritional	Coffee type: Instant coffee	0.042949	303811
3495	31427789	2019	Dermatological	Hair colour (natural, before greying): Blonde	9.0752e-05	385603
3497	31427789	2019	Dermatological	Hair colour (natural, before greying): Light brown	0.019952	385603
3498	31427789	2019	Dermatological	Hair colour (natural, before greying): Dark brown	1.8147e-05	385603
3507	31427789	2019	Nutritional	Non-butter spread type details: Polyunsaturated/sunflower oil based spread (eg: Flora)	0.012902	201144
3515	31427789	2019	Activities	Gas or solid-fuel cooking/heating: An open solid fuel fire that you use regularly in winter time	0.014212	385289
3522	31427789	2019	Environment	Current employment status: Unable to work because of sickness or disability	0.023389	385138
3531	31427789	2019	Nutritional	Never eat eggs, dairy, wheat, sugar: I eat all of the above	0.02484	384986
3535	31427789	2019	Environment	Mental health - Illness, injury, bereavement, stress in last 2 years: Marital separation/divorce	0.03171	383913
3536	31427789	2019	Environment	Mental health - Illness, injury, bereavement, stress in last 2 years: Financial difficulties	0.0097038	383913
3546	31427789	2019	Body Structures	Mouth/teeth dental problems: Bleeding gums	0.01199	385026
3551	31427789	2019	Cardiovascular	Vascular/heart problems diagnosed by doctor: High blood pressure	5.667e-13	385699
3552	31427789	2019	Respiratory	Blood clot, DVT, bronchitis, emphysema, asthma, rhinitis, eczema, allergy diagnosed by doctor: Asthma	0.016476	385822
3553	31427789	2019	Respiratory	Blood clot, DVT, bronchitis, emphysema, asthma, rhinitis, eczema, allergy diagnosed by doctor: Hayfever, allergic rhinitis or eczema	0.001356	385822
3555	31427789	2019	Activities	Medication for cholesterol, blood pressure, diabetes, or take exogenous hormones: Blood pressure medication	2.1355e-08	207533
3566	31427789	2019	Activities	Vitamin and mineral supplements: Multivitamins +/- minerals	0.0037116	384452
3572	31427789	2019	Neurological	Pain type(s) experienced in last month: Back pain	0.01278	385698
3575	31427789	2019	Neurological	Pain type(s) experienced in last month: Knee pain	0.015271	385698
3577	31427789	2019	Social Interactions	Social support - Leisure/social activities: Pub or social club	0.0060574	385280
3578	31427789	2019	Social Interactions	Social support - Leisure/social activities: Religious group	0.0024354	385280
3582	31427789	2019	Activities	Types of transport used (excluding work): Walk	0.010043	384551
3585	31427789	2019	Activities	Types of physical activity in last 4 weeks: Walking for pleasure (not as a means of transport)	0.030301	384450
3590	31427789	2019	Activities	Medication for cholesterol, blood pressure or diabetes: Cholesterol lowering medication	0.04996	176050
3591	31427789	2019	Activities	Medication for cholesterol, blood pressure or diabetes: Blood pressure medication	0.00015824	176050
3592	31427789	2019	Activities	Mineral and other dietary supplements: Fish oil (including cod liver oil)	0.01596	385261
3593	31427789	2019	Activities	Mineral and other dietary supplements: Glucosamine	0.027076	385261
3596	31427789	2019	Activities	Mineral and other dietary supplements: Iron	0.024146	385261
3597	31427789	2019	Cardiovascular	Non-cancer illness code, self-reported: hypertension	2.5277e-12	289307
3599	31427789	2019	Respiratory	Non-cancer illness code, self-reported: asthma	0.0019178	289307
3603	31427789	2019	Neurological	Non-cancer illness code, self-reported: migraine	2.9423e-05	289307
3614	31427789	2019	Activities	Treatment/medication code: ventolin 100micrograms inhaler	0.016423	280443
3617	31427789	2019	Activities	Treatment/medication code: atenolol	0.0030184	280443
3620	31427789	2019	Activities	Treatment/medication code: amlodipine	0.00050387	280443
3623	31427789	2019	Activities	Treatment/medication code: atorvastatin	0.0055472	280443
3626	31427789	2019	Activities	Treatment/medication code: bendroflumethiazide	0.041045	280443
3628	31427789	2019	Environment	Illnesses of father: Heart disease	0.0071368	355137
3633	31427789	2019	Environment	Illnesses of father: High blood pressure	0.031807	355137
3638	31427789	2019	Environment	Illnesses of mother: Heart disease	0.0030401	367939
3644	31427789	2019	Environment	Illnesses of mother: High blood pressure	0.00031249	367939
3645	31427789	2019	Environment	Illnesses of mother: Diabetes	0.040579	367939
3648	31427789	2019	Environment	Illnesses of siblings: Heart disease	0.024706	309116
3649	31427789	2019	Environment	Illnesses of siblings: Stroke	0.0050726	309116
3651	31427789	2019	Environment	Illnesses of siblings: High blood pressure	8.1606e-05	309116
3654	31427789	2019	Psychiatric	Smoking status: Never	9.9404e-19	384964
3655	31427789	2019	Psychiatric	Smoking status: Previous vs Current	0.0087369	177025
3661	31427789	2019	Neoplasms	Cancer register - Histology of cancer tumour: Adenocarcinoma, NOS	0.019199	60655
3668	31427789	2019	Cardiovascular	Diagnoses - main ICD10: I25 Chronic ischemic heart disease	0.012009	300791
3674	31427789	2019	Gastrointestinal	Diagnoses - main ICD10: K62 Other diseases of anus and rectum	0.028978	300791
3679	31427789	2019	Skeletal	Diagnoses - main ICD10: M54 Dorsalgia	0.02942	300791
3681	31427789	2019	Respiratory	Diagnoses - main ICD10: R07 Pain in throat and chest	0.0047635	300791
3682	31427789	2019	Skeletal	Diagnoses - main ICD10: R10 Abdominal and pelvic pain	0.031162	300791
3691	31427789	2019	Cardiovascular	Diagnoses - secondary ICD10: I10 Essential (primary) hypertension	2.3495e-09	244890
3692	31427789	2019	Cardiovascular	Diagnoses - secondary ICD10: I20 Angina pectoris	0.0021441	244890
3709	31427789	2019	Mortality	Diagnoses - secondary ICD10: Z82 Family history of certain disabilities and chronic diseases (leading to disablement)	0.00026798	244890
3712	31427789	2019	Mortality	Diagnoses - secondary ICD10: Z87 Personal history of other diseases and conditions	0.037003	244890
3726	31427789	2019	Psychiatric	Frequency of consuming six or more units of alcohol	0.010533	116394
3728	31427789	2019	Psychiatric	Anxiety - Ever worried more than most people would in similar situation	0.0057574	106215
3729	31427789	2019	Psychiatric	Depression - Age at first episode of depression	1.7719e-06	65776
3731	31427789	2019	Psychiatric	Depression - Difficulty concentrating during worst ddepression	0.024599	63297
3744	31427789	2019	Psychiatric	Cannabis use - Ever taken cannabis	3.2013e-08	126632
3748	31427789	2019	Psychiatric	Traumatic events - Felt loved as child	0.016709	126348
3756	31427789	2019	Psychiatric	Mental distress - Ever suffered mental distress preventing usual activities	0.0014863	125147
3768	31427789	2019	Psychiatric	Anxiety - Recent trouble relaxing	0.011283	126422
3774	31427789	2019	Psychiatric	Traumatic events - Been in aconfiding relationship as an adult	0.0071336	123584
3786	30804565	2019	Neurological	Insomnia	0.017261	386533
3788	30804565	2019	Neurological	Insomnia (female)	0.0012001	177817
3789	30804565	2019	Psychiatric	Morningness	0.00071159	345552
3791	30804565	2019	Psychiatric	Ease of getting up in the morning	1.6971e-05	385949
3793	30804565	2019	Psychiatric	Sleep duration	0.0046975	384317
3794	30804565	2019	Psychiatric	Snoring	0.012405	359916
3795	29942085	2018	Psychiatric	Neuroticism	1.5364e-06	390278
3798	29942085	2018	Psychiatric	Worry subcluster	2.5494e-13	348219
3805	19853236	2009	Immunological	Platelet count	0.02668	4250
3818	29083406	2017	Respiratory	Asthma, hay fever or eczema	0.0048949	242569
3819	21833088	2011	Neurological	Multiple Sclerosis	0.017127	27148
3823	26502338	2015	Skeletal	Systemic Lupus Erythematosus	0.048332	14267
3833	27863252	2016	Immunological	Basophil count (two-way meta)	0.032806	131860
3836	27863252	2016	Immunological	Sum basophil neutrophil count (two-way meta)	0.00018861	131031
3839	27863252	2016	Immunological	Eosinophil percentage of white cells (two-way meta)	0.0019742	132052
3840	27863252	2016	Immunological	Eosinophil percentage of granulocytes (two-way meta)	0.0044989	131525
3841	27863252	2016	Immunological	Granulocyte count (two-way meta)	0.00043709	130875
3843	27863252	2016	Immunological	Hematocrit (two-way meta)	0.01293	132699
3844	27863252	2016	Immunological	Hemoglobin concentration (two-way meta)	0.00029144	132596
3845	27863252	2016	Immunological	High light scatter percentage of red cells (two-way meta)	2.7078e-50	130538
3846	27863252	2016	Immunological	High light scatter reticulocyte count (two-way meta)	6.9034e-48	130517
3847	27863252	2016	Immunological	Immature fraction of reticulocytes (two-way meta)	1.057e-10	130321
3848	27863252	2016	Immunological	Lymphocyte count (two-way meta)	0.00020404	132452
3850	27863252	2016	Immunological	Mean corpuscular hemoglobin concentration (two-way meta)	3.4283e-05	132586
3851	27863252	2016	Immunological	Mean corpuscular hemoglobin (two-way meta)	7.2743e-18	132224
3852	27863252	2016	Immunological	Mean corpuscular volume (two-way meta)	2.9889e-14	132353
3853	27863252	2016	Immunological	Monocyte count (two-way meta)	0.00040233	131544
3854	27863252	2016	Immunological	Monocyte percentage of white cells (two-way meta)	0.04428	131305
3856	27863252	2016	Immunological	Myeloid white cell count (two-way meta)	0.00018378	130268
3857	27863252	2016	Immunological	Sum neutrophil eosinophil count (two-way meta)	0.00031765	131409
3858	27863252	2016	Immunological	Neutrophil percentage of granulocytes (two-way meta)	0.0015112	131660
3859	27863252	2016	Immunological	Neutrophil count (two-way meta)	0.00012943	131564
3861	27863252	2016	Immunological	Plateletcrit (two-way meta)	0.0041201	127033
3864	27863252	2016	Immunological	Red blood cell count (two-way meta)	3.8689e-05	132690
3865	27863252	2016	Immunological	Red cell distribution width (two-way meta)	2.2105e-05	131520
3866	27863252	2016	Immunological	Reticulocyte count (two-way meta)	6.3347e-55	130388
3867	27863252	2016	Immunological	Reticulocyte fraction of red cells (two-way meta)	1.2387e-59	130404
3868	27863252	2016	Immunological	White blood cell count (two-way meta)	2.4362e-06	131969
3869	27863252	2016	Immunological	Basophil count (three-way meta)	0.031389	171846
3872	27863252	2016	Immunological	Sum basophil neutrophil count (three-way meta)	8.8724e-06	170143
3875	27863252	2016	Immunological	Eosinophil percentage of white cells (three-way meta)	0.010951	172378
3876	27863252	2016	Immunological	Eosinophil percentage of granulocytes (three-way meta)	0.037431	170536
3877	27863252	2016	Immunological	Granulocyte count (three-way meta)	8.7872e-06	169822
3879	27863252	2016	Immunological	Hematocrit (three-way meta)	0.0038335	173039
3880	27863252	2016	Immunological	Hemoglobin concentration (three-way meta)	0.00094203	172925
3881	27863252	2016	Immunological	High light scatter percentage of red cells (three-way meta)	1.4631e-52	170763
3882	27863252	2016	Immunological	High light scatter reticulocyte count (three-way meta)	2.1057e-49	170761
3883	27863252	2016	Immunological	Immature fraction of reticulocytes (three-way meta)	7.4492e-12	170548
3884	27863252	2016	Immunological	Lymphocyte count (three-way meta)	0.0033282	171643
3886	27863252	2016	Immunological	Mean corpuscular hemoglobin concentration (three-way meta)	1.9511e-05	172851
3887	27863252	2016	Immunological	Mean corpuscular hemoglobin (three-way meta)	8.0717e-22	172332
3888	27863252	2016	Immunological	Mean corpuscular volume (three-way meta)	4.9979e-17	172433
3889	27863252	2016	Immunological	Monocyte count (three-way meta)	2.9692e-06	170721
3892	27863252	2016	Immunological	Myeloid white cell count (three-way meta)	2.6215e-06	169219
3893	27863252	2016	Immunological	Sum neutrophil eosinophil count (three-way meta)	7.1893e-06	170384
3894	27863252	2016	Immunological	Neutrophil percentage of granulocytes (three-way meta)	0.023882	170672
3895	27863252	2016	Immunological	Neutrophil count (three-way meta)	6.964e-06	170702
3897	27863252	2016	Immunological	Plateletcrit (three-way meta)	0.0009506	164339
3899	27863252	2016	Immunological	Platelet count (three-way meta)	0.009026	166066
3900	27863252	2016	Immunological	Red blood cell count (three-way meta)	5.7655e-08	172952
3901	27863252	2016	Immunological	Red cell distribution width (three-way meta)	1.3419e-07	171529
3902	27863252	2016	Immunological	Reticulocyte count (three-way meta)	5.044e-63	170641
3903	27863252	2016	Immunological	Reticulocyte fraction of red cells (three-way meta)	2.0915e-68	170690
3904	27863252	2016	Immunological	White blood cell count (three-way meta)	1.7764e-07	172435
3906	28073927	2017	Ophthalmological	Intraocular pressure	0.0080594	29578
3925	28714975	2017	Cardiovascular	Coronary artery disease (SOFT definition including angina)	4.2682e-05	148815
3939	28892062	2017	Metabolic	Body Mass Index	2.6225e-07	158284
3940	28892062	2017	Metabolic	Body Mass Index (male)	3.0513e-08	85894
3945	28898252	2017	Metabolic	HbA1c	0.02919	8874
3966	29273806	2018	Respiratory	Asthma (fixed effect model)	0.0014133	142486
3967	29273806	2018	Respiratory	Asthma (random effect model)	0.013538	142486
3968	29273806	2018	Respiratory	Asthma (fixed effect model)	0.00037837	127669
3969	29273806	2018	Respiratory	Asthma (random effect model)	0.0052703	127669
3971	29304378	2018	Skeletal	Total body BMD	0.027492	66628
3972	29304378	2018	Skeletal	Total body BMD (60 or older)	0.0012865	22504
3977	28724990	2017	Skeletal	Lean body mass (whole body)	0.037058	38292
3979	28869591	2017	Skeletal	Estimated BMD	0.0013813	142487
3982	29483656	2018	Psychiatric	Schizophrenia	5.7205e-14	105318
3985	29497042	2018	Cardiovascular	Heart rate recovery at 10 secnds	0.022899	58818
3990	29500382	2018	Psychiatric	Neuroticism sum score	2.4854e-06	380506
3993	29500382	2018	Psychiatric	Irritability (IRR)	0.0073641	260369
3994	29500382	2018	Psychiatric	Sensitivity / hurt feelings (HURT)	0.0022275	264144
3996	29500382	2018	Psychiatric	Nervous feelings (NERV-FEEL)	2.103e-13	264858
3997	29500382	2018	Psychiatric	Worrier / anxious feelings (WORRY)	4.6286e-13	264646
3998	29500382	2018	Psychiatric	Tense / 'highly strung' (TENSE)	4.3537e-05	263635
3999	29500382	2018	Psychiatric	Worry too long after embarrassment (WORR-EMB)	0.00087542	261094
4000	29500382	2018	Psychiatric	Suffer from 'nerves' (SUF-NERV)	0.00013543	262321
4008	29559693	2018	Skeletal	Osteoarthritis of knee (hospital diagnosed)	0.007884	22347
4010	29566793	2018	Neurological	Amyotrophic lateral sclerosis	0.011273	80610
4011	29662059	2018	Psychiatric	Broad depression	0.0040883	322580
4014	29700475	2018	Psychiatric	Major depressive disorder	0.010236	173005
4018	29848360	2018	Skeletal	Systemic Lupus Erythematosus	0.028034	10995
4026	30012571	2018	Metabolic	Childhood idiopathic nephrotic syndrome	0.042878	643
4038	29906448	2018	Psychiatric	Schizophrenia	1.1789e-12	87491
4040	29906448	2018	Psychiatric	Schizophrenia/Bipolar disorder	3.3923e-12	107620
4041	29906448	2018	Psychiatric	Schizophrenia vs Bipolar disorder	3.59e-05	38855
4043	30124842	2018	Skeletal	Height	1.6323e-19	693529
4044	30124842	2018	Metabolic	Body Mass Index	1.025e-06	681275
4054	27920155	2017	Metabolic	Estimated glomerular filtration rate based on serum creatinine (diabetes positive)	0.047422	2162
4058	27920155	2017	Metabolic	Estimated glomerular filtration rate based on serum creatinine	0.030944	9067
4061	27920155	2017	Metabolic	Urinary albumin-to-creatinine ratio	0.043034	31164
4064	28452372	2017	Metabolic	Estimated glomerular filtration rate based on cystain C	0.049665	24061
4066	30038396	2018	Environment	Educational attainment	1.8327e-07	766345
4067	30038396	2018	Cognitive	Cognitive performance	0.0056402	257828
4068	BioRxiv: https://doi.org/10.1101/261081	2018	Activities	Automobile speeding propensity	0.0002046	404291
4070	BioRxiv: https://doi.org/10.1101/261081	2018	Psychiatric	Ever smoker	6.6632e-20	518633
4071	BioRxiv: https://doi.org/10.1101/261081	2018	Reproduction	Number of sexual partners	5.4959e-10	370711
4072	BioRxiv: https://doi.org/10.1101/261081	2018	Activities	First PC of the four riskly behaviours	5.1078e-14	315894
4073	BioRxiv: https://doi.org/10.1101/261081	2018	Activities	General risk tolerance	1.2647e-05	466571
4074	30239722	2018	Metabolic	Body Mass Index	3.0686e-11	806834
4075	30239722	2018	Metabolic	Body Mass Index (male)	3.5962e-10	374756
4076	30239722	2018	Metabolic	Body Mass Index (female)	0.00032336	434794
4077	30239722	2018	Metabolic	Waist-hip ratio	0.010031	697734
4078	30239722	2018	Metabolic	Waist-hip ratio (male)	6.3325e-05	316772
4079	30239722	2018	Metabolic	Waist-hip ratio (female)	0.0092436	381152
4082	30239722	2018	Metabolic	Waist-hip ratio (adjusted for BMI, female)	0.0038352	379501
4087	29255261	2018	Psychiatric	Neuroticism	0.00037227	329821
4092	29844566	2018	Cognitive	Reaction time	0.00047269	330069
4096	29452408	2018	Ophthalmological	Open-angle glaucoma	0.017736	22795
4103	29403010	2018	Hematological	Hemoglobin A1c	0.04856	42790
4104	29403010	2018	Metabolic	Total protein	9.7454e-05	113509
4105	29403010	2018	Metabolic	Albumin	0.0047117	102223
4106	29403010	2018	Metabolic	Non-albumin protein	0.0058518	98538
4108	29403010	2018	Metabolic	Blood urea nitrogen	0.037329	139818
4109	29403010	2018	Metabolic	Serum creatinine	0.0071107	142097
4110	29403010	2018	Metabolic	Estimated glomerular filtration rate	0.0036701	143658
4111	29403010	2018	Metabolic	Uric acid	0.00066197	109029
4112	29403010	2018	Metabolic	Sodium	1.2512e-11	127304
4114	29403010	2018	Metabolic	Chloride	3.7126e-09	126402
4119	29403010	2018	Metabolic	Aspartate aminotransferase	0.0072469	134154
4121	29403010	2018	Metabolic	Alkaline phosphatase	2.9105e-06	105030
4126	29403010	2018	Metabolic	Creatine kinase	5.5073e-08	106080
4127	29403010	2018	Metabolic	Lactate dehydrogenase	0.048936	126319
4129	29403010	2018	Immunological	White blood cell count	0.00011624	107964
4131	29403010	2018	Immunological	Eosinophil count	0.01179	62076
4132	29403010	2018	Immunological	Basophil count	0.037173	62076
4133	29403010	2018	Immunological	Monocyte count	0.028447	62076
4134	29403010	2018	Immunological	Lymphocyte count	0.0028967	62076
4138	29403010	2018	Immunological	Mean corpuscular volume	7.6602e-09	108256
4139	29403010	2018	Immunological	Mean corpuscular hemoglobin	1.1174e-09	108054
4140	29403010	2018	Immunological	Mean corpuscular hemoglobin concentration	0.014201	108728
4141	29403010	2018	Immunological	Platelet count	0.014112	108208
4142	29403010	2018	Cardiovascular	Systolic Blood Pressure	1.7632e-10	136597
4143	29403010	2018	Cardiovascular	Diastolic Blood Pressure	0.00058019	136615
4144	29403010	2018	Cardiovascular	Mean arterial pressure	2.4832e-07	136482
4145	29403010	2018	Cardiovascular	Pulse pressure	3.4294e-11	136249
4166	30108127	2018	Metabolic	Body Mass Index	2.1843e-08	334487
4174	29970889	2018	Social Interactions	Social support - Leisure/social activities: Religious group	0.0024826	452302
4175	30048462	2018	Skeletal	Heel bone mineral density	1.6176e-06	394929
4187	31217584	2019	Immunological	HbA1c	6.6876e-05	11178
4191	31217584	2019	Cardiovascular	QT interval	0.034121	17348
4194	31217584	2019	Cardiovascular	Systolic Blood Pressure	8.8624e-05	35433
4195	31217584	2019	Cardiovascular	Diastolic Blood Pressure	0.0016558	35433
4196	31217584	2019	Cardiovascular	Hypertension	0.0001868	49141
4200	31217584	2019	Skeletal	Height	0.0019347	49796
4201	31217584	2019	Metabolic	Body Mass Index	0.016659	49335
4215	31015462	2019	Metabolic	Estimated glomerular filtration rate	0.024723	350504
4221	31015401	2019	Environmental	Diuretics	0.00067624	229086
4222	31015401	2019	Environmental	Beta blocking agents	0.0004039	224024
4223	31015401	2019	Environmental	Calcium channel blockers	3.7372e-06	204378
4224	31015401	2019	Environmental	Agents acting on the renin-angiotensin system	5.2399e-09	237530
4230	31015401	2019	Environmental	Opioids	0.046582	78808
4233	31015401	2019	Environmental	Antimigraine preparations	0.0037663	119844
4235	31015401	2019	Environmental	Adrenergics, inhalants	0.025262	176445
4236	31015401	2019	Environmental	Glucocorticoids	0.0009575	205700
4249	30952852	2019	Psychiatric	Diurnal inactivity duration	2.1884e-05	84757
4253	30952852	2019	Psychiatric	Sleep duration (mean)	0.0019488	85449
4254	30952852	2019	Psychiatric	Sleep duration (SD)	0.011486	84441
4256	30952852	2019	Psychiatric	Sleep midpoint	0.010313	84810
4266	30929738	2019	Respiratory	Asthma (child-onset)	2.4104e-05	314633
4268	29892015	2018	Cardiovascular	Atrial Fibrillation	0.00042555	588190
4269	30867560	2019	Psychiatric	Neuroticism general factor	0.0083148	270059
4270	30867560	2019	Psychiatric	Anxiety/tension factors	3.7046e-09	270059
4271	30867560	2019	Psychiatric	Worry/vulnerability factors	3.7046e-09	270059
4272	30846698	2019	Psychiatric	Sleep duration	0.034197	446118
4275	30837465	2019	Metabolic	Glycine level	0.033614	80003
4276	30833571	2019	Connective Tissue	Carpal tunnel syndrome	0.0027942	401656
4278	30804560	2019	Respiratory	FEV1	0.00056694	400102
4279	30804560	2019	Respiratory	FVC	0.0094057	400102
4280	30804560	2019	Respiratory	FEV1/FVC ratio	0.0005255	400102
4281	30804560	2019	Respiratory	PEF	0.0023582	345265
4282	30804560	2019	Respiratory	FEV1	0.00066076	321047
4283	30804560	2019	Respiratory	FVC	0.0037184	321047
4284	30804560	2019	Respiratory	FEV1/FVC ratio	0.00061445	321047
4285	30804560	2019	Respiratory	PEF	0.0041105	321047
4290	30804566	2019	Neurological	Frequent insomnia symptoms	1.9199e-06	237627
4293	30718901	2019	Psychiatric	Depression	0.00019349	500199
4294	30696823	2019	Psychiatric	Chronotype	0.0025937	449732
4295	30696823	2019	Psychiatric	Morning person (binary)	0.0084882	403195
4297	30677029	2019	Metabolic	Extreme obesity (childhood)	0.030355	7916
4298	30677029	2019	Metabolic	Thin vs extreme obese	0.038682	2927
4300	30674883	2019	Dermatological	Vitiligo (early onset)	0.0028153	9735
4301	30664634	2019	Metabolic	Arms-arm fat ratio (male)	0.0058538	167431
4302	30664634	2019	Metabolic	Arms-arm fat ratio (female)	0.03435	195068
4303	30664634	2019	Metabolic	Legs-leg fat ratio (male)	0.027061	167431
4313	30643251	2019	Psychiatric	Age of initiation of regular smoking	0.022167	632802
4314	30643251	2019	Psychiatric	Ever smoked regulary	5.4166e-14	262990
4315	30643251	2019	Psychiatric	Cigarettes per day	0.017647	263954
4316	30643251	2019	Psychiatric	Smoking cessation	0.04998	312821
4318	30649302	2019	Reproduction	Anti-Mullerian hormone	0.033123	3344
4321	30643256	2019	Psychiatric	Neuroticism (univariate)	0.00051088	523783
4322	30643256	2019	Psychiatric	Depressive symptoms (univariate)	0.0459	1067913
4325	30643256	2019	Psychiatric	Neuroticism (MA GWAMA)	0.047697	523783
4327	30643256	2019	Psychiatric	Well-being spectrum	0.030735	2311184
4328	30598549	2018	Skeletal	Estimated bone mineral density from heel ultrasounds	0.00016686	426824
4329	30598549	2018	Body Structures	Fractures	0.010505	426795
4330	30595539	2018	Dermatological	Postburn scar pliability	2.1292e-05	665
4331	30595539	2018	Dermatological	Postburn scar height	0.0061622	665
4333	30566500	2018	Endocrine	Polycystic ovary syndrome	0.0037031	24267
4337	30531941	2018	Psychiatric	Sleep durataion	0.00056248	91105
4338	30531941	2018	Psychiatric	Sleep durataion (conditioning sex and BMI)	0.00079965	91105
4343	30531941	2018	Psychiatric	Sleep sedentary	0.020238	91105
4345	30525989	2018	Cardiovascular	Coronary artery disease and total cholesterol (bivariate)	8.401e-06	735838
4346	30525989	2018	Cardiovascular	Coronary artery disease and triglyceride (bivariate)	1.0842e-05	735838
4347	30525989	2018	Cardiovascular	Coronary artery disease and low-density lipoprotein cholesterol (bivariate)	1.0107e-05	735838
4348	30525989	2018	Cardiovascular	Coronary artery disease and high-density lipoprotein cholesterol (bivariate)	7.0574e-06	735838
4350	30586722	2018	Cardiovascular	Nonischemic cardiomyopathy	0.041703	390142
4361	30061737	2018	Cardiovascular	Atrial fibrillation	0.0014673	1030836
4368	30150663	2018	Psychiatric	Cannabis use	2.0434e-05	162082
4377	30940143	2019	Cardiovascular	Resting heart rate	2.833e-06	458969
4378	30940143	2019	Cardiovascular	High blood pressure	0.0001625	458554
4384	30898391	2019	Neoplasms	Epithelial ovarian cancer (low-grade serous and borderline serous)	0.010604	4252
4387	30898391	2019	Neoplasms	Epithelial ovarian cancer (Clear cell)	0.013423	4361
4389	29855537	2018	Body Structures	Bust size	0.016657	5609
4401	29855537	2018	Reproduction	Menstruation quality of life impact: Headache	0.04475	11348
4405	29855537	2018	Reproduction	Menstrual quality of life impact: Pressure in the breasts	0.01063	11348
4419	30053915	2018	Immunological	Measles seropositivity	0.035975	1000
4426	30053915	2018	Immunological	Epstein Barr Virus antigen EA seropositivity	0.0074704	1000
4448	31676860	2019	Neurological	Left entorhinal	0.0012432	19629
4469	31676860	2019	Neurological	Left rostral middle frontal	0.031661	19629
4470	31676860	2019	Neurological	Left superior frontal	0.0073835	19629
4472	31676860	2019	Neurological	Left superior temporal	0.0018694	19629
4479	31676860	2019	Neurological	Right entorhinal	1.8298e-05	19629
4486	31676860	2019	Neurological	Right lingual	0.032353	19629
4491	31676860	2019	Neurological	Right pars opercularis	0.048619	19629
4500	31676860	2019	Neurological	Right rostral middle frontal	0.0042844	19629
4502	31676860	2019	Neurological	Right superior parietal	0.044112	19629
4503	31676860	2019	Neurological	Right superior temporal	0.049699	19629
4510	31676860	2019	Neurological	Left basal forebrain	0.00039911	19629
4511	31676860	2019	Neurological	Right basal forebrain	9.1866e-06	19629
4513	31676860	2019	Neurological	CSF	0.031032	19629
4516	31676860	2019	Neurological	Optic chiasm	0.004296	19629
4545	31676860	2019	Neurological	Total brain volume	0.0037974	19629
4549	31676860	2019	Neurological	Left entorhinal	0.00073872	21821
4570	31676860	2019	Neurological	Left rostral middle frontal	0.033309	21821
4571	31676860	2019	Neurological	Left superior frontal	0.0062382	21821
4573	31676860	2019	Neurological	Left superior temporal	0.00053642	21821
4580	31676860	2019	Neurological	Right entorhinal	3.0345e-06	21821
4601	31676860	2019	Neurological	Right rostral middle frontal	0.0077723	21821
4603	31676860	2019	Neurological	Right superior parietal	0.048657	21821
4604	31676860	2019	Neurological	Right superior temporal	0.021274	21821
4611	31676860	2019	Neurological	Left basal forebrain	0.00041306	21821
4612	31676860	2019	Neurological	Right basal forebrain	4.4923e-05	21821
4617	31676860	2019	Neurological	Optic chiasm	0.0019519	21821
4623	31676860	2019	Neurological	Left caudate	0.041314	21821
4636	31676860	2019	Neurological	Right caudate	0.042307	21821
4646	31676860	2019	Neurological	Total brain volume	0.0047652	21821
4654	BioRxiv: https://doi.org/10.1101/288562	2019	Neurological	External capsule fractional anisotropy	0.049261	17706
4659	BioRxiv: https://doi.org/10.1101/288567	2019	Neurological	Posterior corona radiata fractional anisotropy	0.028265	17706
4668	BioRxiv: https://doi.org/10.1101/288576	2019	Neurological	Uncinate fasciculus fractional anisotropy	0.029865	17706
4671	BioRxiv: https://doi.org/10.1101/288579	2019	Neurological	Average across all tracts axial diusivities	0.0025883	17706
4673	BioRxiv: https://doi.org/10.1101/288581	2019	Neurological	Cingulum (cingulate gyrus) axial diusivities	0.01704	17706
4681	BioRxiv: https://doi.org/10.1101/288589	2019	Neurological	Posterior corona radiata axial diusivities	0.048089	17706
4682	BioRxiv: https://doi.org/10.1101/288590	2019	Neurological	Posterior limb of internal capsule axial diusivities	0.00033617	17706
4684	BioRxiv: https://doi.org/10.1101/288592	2019	Neurological	Retrolenticular part of internal capsule axial diusivities	0.022418	17706
4690	BioRxiv: https://doi.org/10.1101/288598	2019	Neurological	Uncinate fasciculus axial diusivities	0.020699	17706
4714	BioRxiv: https://doi.org/10.1101/288622	2019	Neurological	Anterior limb of internal capsule mode of anisotropy	0.038161	17706
4721	BioRxiv: https://doi.org/10.1101/288629	2019	Neurological	Fornix (column and body of fornix) mode of anisotropy	0.039021	17706
4722	BioRxiv: https://doi.org/10.1101/288630	2019	Neurological	Fornix (cres) / Stria terminalis mode of anisotropy	0.018325	17706
CSS
atlas ID	PMID	Year	Domain	Trait	P-value	N
20	20418890	2010	Psychiatric	Number of cigarettes smoked per day	0.034996	38181
24	27663945	2016	Psychiatric	Attention deficit hyperactivity disorder	0.01299	17666
29	21173776	2012	Psychiatric	Openness to Experience (NEO-FFI)	0.022121	17375
41	27046643	2016	Environment	Educational attainment	0.041344	111114
63	28436984	2017	Reproduction	Age at menarche	0.016634	252514
86	26367794	2015	Skeletal	Lumbar Spine BMD	0.0079714	32965
89	22504419	2012	Skeletal	Infant head circumference	0.00030954	10678
204	21355061	2011	Metabolic	Urinary albumin-to-creatinine ratio	0.034588	31580
209	28530673	2017	Cognitive	Intelligence	0.026626	78308
213	25772697	2015	Immunological	Lymph:%CD4	0.033108	669
219	25772697	2015	Immunological	Lymph:%CD8	0.016951	669
228	25772697	2015	Immunological	Lymph:%DP T	0.0052105	669
235	25772697	2015	Immunological	CD123 on mDC	0.038489	669
259	25772697	2015	Immunological	CD8:%TM-like	0.034517	669
274	25772697	2015	Immunological	CD8:%TEM	0.0097564	669
319	25772697	2015	Immunological	CD8mem:%"pre-Th17" (1)	3.7572e-05	669
320	25772697	2015	Immunological	CD8mem:%"pre-Th17" (2)	0.0010083	669
328	25772697	2015	Immunological	CD4mem:%preTh17 (3)	0.026361	669
329	25772697	2015	Immunological	CD4Nv:%TFH (3)	0.0043698	669
334	25772697	2015	Immunological	NKeff:%Kir (1)	0.022383	669
364	24816252	2014	Metabolic	Amino acid::Alanine and aspartate metabolism::alanine	0.042484	7788
409	24816252	2014	Metabolic	Amino acid::Tryptophan metabolism::tryptophan	0.024213	7804
547	24816252	2014	Metabolic	Lipid::Lysolipid::1-stearoylglycerophosphoethanolamine	0.031226	7369
549	24816252	2014	Metabolic	Lipid::Lysolipid::2-linoleoylglycerophosphocholine*	0.046732	6894
550	24816252	2014	Metabolic	Lipid::Lysolipid::2-oleoylglycerophosphocholine*	0.028316	7524
593	24816252	2014	Metabolic	Peptide::Dipeptide::glycylvaline	0.0083936	2108
650	24816252	2014	Metabolic	::::X-01911	0.013796	6360
664	24816252	2014	Metabolic	::::X-05426	0.0073065	6357
687	24816252	2014	Metabolic	::::X-10810	0.02622	7232
717	24816252	2014	Metabolic	::::X-11529	0.0004748	6664
724	24816252	2014	Metabolic	::::X-11552	0.012235	2170
775	24816252	2014	Metabolic	::::X-12435	0.030728	231
840	24816252	2014	Metabolic	::::X-14541	0.029982	1941
843	24816252	2014	Metabolic	::::X-14626	0.0088448	6904
899	27005778	2016	Metabolic	Cholesterol esters in large VLDL	0.015724	18960
910	27005778	2016	Metabolic	Total cholesterol in medium HDL	0.013103	21558
912	27005778	2016	Metabolic	Free cholesterol in medium HDL	0.0028286	21559
913	27005778	2016	Metabolic	Total lipids in medium HDL	0.020732	19273
914	27005778	2016	Metabolic	Concentration of medium HDL particles	0.021423	19273
915	27005778	2016	Metabolic	Phospholipids in medium HDL	0.0090374	21558
972	27005778	2016	Metabolic	Triglycerides in chylomicrons and extremely large VLDL	0.011276	21540
1009	27989323	2017	Immunological	Stromal cell-derived factor-1 alpha (CXCL12)	0.0030091	5998
1053	18463370	2008	Neoplasms	Neuroblastoma	0.012582	3075
1057	17728769	2007	Psychiatric	Major depressive disorder	0.041609	3554
1102	19060910	2009	Metabolic	High-density lipoprotein - Birth cohorts	0.034485	4763
1113	27918534	2017	Metabolic	Visceral sdipose tissue volume (female)	0.029412	9594
1124	27918534	2017	Metabolic	Subcutaneous adipose tissue attenuation (male)	0.018687	8685
1127	27918534	2017	Metabolic	Visceral adipose tissue sttenutation (male)	0.0442	8738
1169	26833098	2016	Metabolic	Leptin	0.036745	32161
1194	21297633	2011	Gastrointestinal	Ulcerative colitis	0.038566	27994
1211	24509480	2014	Endocrine	Type 2 Diabetes	0.046494	110452
2004	20639880	2010	Gastrointestinal	Primary biliary cirrhosis	0.0025292	1551
2021	23143601	2012	Neoplasms	Squamous cell (adjusted for age)	0.0051147	8881
2024	23089632	2013	Psychiatric	Alcohol dependence	0.026026	2322
2068	28240269	2017	Cell	TGFB1 - Transforming growth factor beta-1	0.0268	1000
2086	28240269	2017	Cell	TNFSF12 - Tumor necrosis factor ligand superfamily member 12	0.008002	1000
2087	28240269	2017	Cell	ANGPT4 - Angiopoietin-4	0.009929	1000
2090	28240269	2017	Cell	EFNB3 - Ephrin-B3	0.04895	1000
2106	28240269	2017	Cell	VEGFA - Vascular endothelial growth factor A	0.04054	1000
2123	28240269	2017	Cell	HMOX2 - Heme oxygenase 2	0.02187	1000
2134	28240269	2017	Cell	MRC1 - Macrophage mannose receptor 1	0.02678	1000
2185	28240269	2017	Cell	INHBA - Inhibin beta A chain	0.006092	1000
2216	28240269	2017	Cell	ACE2 - Angiotensin-converting enzyme 2	0.003537	1000
2226	28240269	2017	Cell	CX3CL1 - Fractalkine	0.04823	1000
2239	28240269	2017	Cell	TIE1 - Tyrosine-protein kinase receptor Tie-1, soluble	0.01279	1000
2266	28240269	2017	Cell	IL4 - Interleukin-4	0.01173	1000
2282	28240269	2017	Cell	IGFBP4 - Insulin-like growth factor-binding protein 4	0.003494	1000
2285	28240269	2017	Cell	MMP8 - Neutrophil collagenase	0.006852	1000
2321	28240269	2017	Cell	TSLP - Thymic stromal lymphopoietin	0.04153	1000
2334	28240269	2017	Cell	IL1B - Interleukin-1 beta	0.02533	1000
2336	28240269	2017	Cell	CCL3 - C-C motif chemokine 3	0.04479	1000
2343	28240269	2017	Cell	PRSS1 - Trypsin-1	0.04234	1000
2350	28240269	2017	Cell	WISP1 - WNT1-inducible-signaling pathway protein 1	0.03988	1000
2354	28240269	2017	Cell	FGF5 - Fibroblast growth factor 5	0.01254	1000
2399	28240269	2017	Cell	HAPLN1 - Hyaluronan and proteoglycan link protein 1	0.04128	1000
2424	28240269	2017	Cell	ANGPTL3 - Angiopoietin-related protein 3	0.03822	1000
2439	28240269	2017	Cell	DLL4 - Delta-like protein 4	0.004983	1000
2460	28240269	2017	Cell	THBS2 - Thrombospondin-2	0.00379	1000
2541	28240269	2017	Cell	MPL - Thrombopoietin Receptor	0.02942	1000
2572	28240269	2017	Cell	CD40LG - CD40 ligand	0.009198	1000
2573	28240269	2017	Cell	DKK1 - Dickkopf-related protein 1	0.03832	1000
2583	28240269	2017	Cell	CAMK1 - Calcium/calmodulin-dependent protein kinase type 1	0.02445	1000
2596	28240269	2017	Cell	FCN1 - Ficolin-1	0.04192	1000
2599	28240269	2017	Cell	IL22RA1 - Interleukin-22 receptor subunit alpha-1	0.04049	1000
2607	28240269	2017	Cell	NID2 - Nidogen-2	0.04469	1000
2640	28240269	2017	Cell	SST - Somatostatin-28	0.01037	1000
2649	28240269	2017	Cell	PTGS2 - Prostaglandin G/H synthase 2	0.01159	1000
2657	28240269	2017	Cell	CKB - Creatine kinase B-type	0.03617	1000
2674	28240269	2017	Cell	MAPKAPK3 - MAP kinase-activated protein kinase 3	0.008334	1000
2694	28240269	2017	Cell	PSMA1 - Proteasome subunit alpha type-1	0.04561	1000
2696	28240269	2017	Cell	RPS7 - 40S ribosomal protein S7	0.00793	1000
2706	28240269	2017	Cell	CAMKK1 - Calcium/calmodulin-dependent protein kinase kinase 1	0.02116	1000
2708	28240269	2017	Cell	DYNLL1 - Dynein light chain 1, cytoplasmic	0.01858	1000
2716	28240269	2017	Cell	MBD4 - Methyl-CpG-binding domain protein 4	0.04424	1000
2740	28240269	2017	Cell	IL17D - Interleukin-17D	0.01038	1000
2758	28240269	2017	Cell	TGFB2 - Transforming growth factor beta-2	0.02143	1000
2759	28240269	2017	Cell	F2 - Thrombin	0.01595	1000
2762	28240269	2017	Cell	MMP2 - 72 kDa type IV collagenase	0.02215	1000
2766	28240269	2017	Cell	YWHAB,YWHAE,YWHAG,YWHAH,YWHAQ,YWHAZ,SFN - 14-3-3 protein family	0.0465	1000
2771	28240269	2017	Cell	ANP32B - Acidic leucine-rich nuclear phosphoprotein 32 family member B	0.02275	1000
2799	28240269	2017	Cell	PSMA2 - Proteasome subunit alpha type-2	0.0405	1000
2808	28240269	2017	Cell	TPI1 - Triosephosphate isomerase	0.04569	1000
2864	28240269	2017	Cell	IL11 - Interleukin-11	0.03362	1000
2901	28240269	2017	Cell	IL6 - Interleukin-6	0.04216	1000
2911	28240269	2017	Cell	PDIA3 - Protein disulfide-isomerase A3	0.01391	1000
2918	28240269	2017	Cell	SERPINA6 - Corticosteroid-binding globulin	0.03716	1000
2947	28240269	2017	Cell	PPP3CA PPP3R1 - Calcineurin	0.0402	1000
2969	28240269	2017	Cell	STC1 - Stanniocalcin-1	0.03979	1000
2987	28240269	2017	Cell	DBNL - Drebrin-like protein	0.01729	1000
2999	28240269	2017	Cell	GPC5 - Glypican-5	0.002846	1000
3008	28240269	2017	Cell	SCGB2A1 - Mammaglobin-B	0.01394	1000
3018	28240269	2017	Cell	CLIC1 - Chloride intracellular channel protein 1	0.04288	1000
3043	28240269	2017	Cell	CD226 - CD226 antigen	0.01162	1000
3080	28240269	2017	Cell	NRXN1 - Neurexin-1-beta	0.01555	1000
3103	28240269	2017	Cell	KRAS - GTPase KRas	0.03102	1000
3111	28240269	2017	Cell	PDK1 - [Pyruvate dehydrogenase (acetyl-transferring)] kinase isozyme 1, mitochondrial	0.04497	1000
3131	28240269	2017	Cell	ABL2 - Abelson tyrosine-protein kinase 2	0.01487	1000
3167	28240269	2017	Cell	CDH15 - Cadherin-15	0.01713	1000
3168	28240269	2017	Cell	CD27 - CD27 antigen	0.03809	1000
3180	28240269	2017	Cell	STIP1 - Stress-induced-phosphoprotein 1	0.03632	1000
3187	31427789	2019	Skeletal	Standing height	0.00019071	385748
3205	31427789	2019	Activities	Duration of walks	0.0054303	330974
3220	31427789	2019	Activities	Time spent using computer	0.016671	300974
3228	31427789	2019	Psychiatric	Sleep duration	0.032526	384225
3235	31427789	2019	Psychiatric	Current tobacco smoking	0.026946	386150
3236	31427789	2019	Psychiatric	Past tobacco smoking	0.0015848	355594
3241	31427789	2019	Nutritional	Salad / raw vegetable intake	0.034869	363780
3246	31427789	2019	Nutritional	Processed meat intake	0.038179	385801
3271	31427789	2019	Skeletal	Comparative height size at age 10	0.0050422	380167
3274	31427789	2019	Dermatological	Ease of skin tanning	0.022516	378364
3287	31427789	2019	Psychiatric	Sensitivity / hurt feelings	0.00072529	375272
3289	31427789	2019	Psychiatric	Nervous feelings	0.015671	376368
3291	31427789	2019	Psychiatric	Tense / 'highly strung'	0.016742	374129
3323	31427789	2019	Activities	Ever had prostate specific antigen (PSA) test	0.045963	168371
3347	31427789	2019	Reproduction	Age started oral contraceptive pill (female)	0.0009143	165121
3360	31427789	2019	Environment	Hearing aid user	0.0030909	235220
3371	31427789	2019	Respiratory	Chest pain or discomfort when walking uphill or hurrying	0.03761	48190
3395	31427789	2019	Psychiatric	Ever highly irritable/argumentative for 2 days	0.033255	126296
3409	31427789	2019	Environment	Education - Qualifications	0.011063	318526
3425	31427789	2019	Psychiatric	Ever smoked	0.0066471	385013
3447	31427789	2019	Metabolic	Impedance measures - Impedance of whole body	0.039245	379792
3448	31427789	2019	Metabolic	Impedance measures - Impedance of leg (right)	0.0096126	379813
3449	31427789	2019	Metabolic	Impedance measures - Impedance of leg (left)	0.037124	379807
3499	31427789	2019	Dermatological	Hair colour (natural, before greying): Black	0.010091	385603
3513	31427789	2019	Activities	Gas or solid-fuel cooking/heating: A gas hob or gas cooker	0.022822	385289
3524	31427789	2019	Environment	Transport type for commuting to job workplace: Car/motor vehicle	0.0029373	205217
3526	31427789	2019	Environment	Transport type for commuting to job workplace: Public transport	0.0049713	205217
3530	31427789	2019	Nutritional	Never eat eggs, dairy, wheat, sugar: Sugar or foods/drinks containing sugar	0.036762	384986
3557	31427789	2019	Activities	Medication for pain relief, constipation, heartburn: Aspirin	0.035385	382089
3604	31427789	2019	Psychiatric	Non-cancer illness code, self-reported: depression	0.013047	289307
3618	31427789	2019	Activities	Treatment/medication code: aspirin	0.015647	280443
3636	31427789	2019	Environment	Illnesses of father: Severe depression	0.0013885	355137
3654	31427789	2019	Psychiatric	Smoking status: Never	0.003923	384964
3655	31427789	2019	Psychiatric	Smoking status: Previous vs Current	0.015325	177025
3678	31427789	2019	Skeletal	Diagnoses - main ICD10: M23 Internal derangement of knee	0.042571	300791
3689	31427789	2019	Psychiatric	Diagnoses - secondary ICD10: F17 Nicotine dependence	0.03411	244890
3694	31427789	2019	Cardiovascular	Diagnoses - secondary ICD10: I48 Atrial fibrillation and flutter	0.0099089	244890
3699	31427789	2019	Gastrointestinal	Diagnoses - secondary ICD10: K57 Diverticular disease of intestine	0.00069669	244890
3708	31427789	2019	Mortality	Diagnoses - secondary ICD10: Z80 Family history of primary malignant neoplasm	0.047097	244890
3729	31427789	2019	Psychiatric	Depression - Age at first episode of depression	0.045587	65776
3785	29942086	2018	Cognitive	Intelligence	0.040942	269867
3793	30804565	2019	Psychiatric	Sleep duration	0.042314	384317
3798	29942085	2018	Psychiatric	Worry subcluster	0.020559	348219
3809	19853236	2009	Immunological	Monocyte count	0.030382	4225
3910	28073927	2017	Ophthalmological	Vertical cup-disc ratio	0.029411	8373
3949	28924153	2017	Neoplasms	MYCN amplification neuroblastoma	0.045773	5165
3961	28990592	2017	Reproduction	Gestational weight gain (maternal, early)	0.042024	7704
3965	28990592	2017	Reproduction	Gestational weight gain (offspring, total)	0.032022	8625
3966	29273806	2018	Respiratory	Asthma (fixed effect model)	0.022916	142486
3967	29273806	2018	Respiratory	Asthma (random effect model)	0.022988	142486
3973	29304378	2018	Skeletal	Total body BMD (45-60 years old)	0.013211	18805
3982	29483656	2018	Psychiatric	Schizophrenia	0.041672	105318
3994	29500382	2018	Psychiatric	Sensitivity / hurt feelings (HURT)	0.0017154	264144
3996	29500382	2018	Psychiatric	Nervous feelings (NERV-FEEL)	0.01478	264858
3998	29500382	2018	Psychiatric	Tense / 'highly strung' (TENSE)	0.0084517	263635
4043	30124842	2018	Skeletal	Height	0.0097809	693529
4044	30124842	2018	Metabolic	Body Mass Index	0.019922	681275
4050	28358823	2017	Body Structures	Anterior cruciate ligament rupture (fixed effect model)	0.0054815	99342
4051	28358823	2017	Body Structures	Anterior cruciate ligament rupture (random effect model)	0.021716	99342
4055	27920155	2017	Metabolic	Estimated glomerular filtration rate based on serum creatinine (non-diabetic)	0.0076665	94677
4057	27920155	2017	Metabolic	Estimated glomerular filtration rate based on serum creatinine	0.048818	111666
4070	BioRxiv: https://doi.org/10.1101/261081	2018	Psychiatric	Ever smoker	0.014403	518633
4074	30239722	2018	Metabolic	Body Mass Index	0.0066704	806834
4140	29403010	2018	Immunological	Mean corpuscular hemoglobin concentration	0.048054	108728
4168	29891935	2018	Ophthalmological	Open-angle glaucoma (fixed-effect model)	0.039521	176890
4169	29891935	2018	Ophthalmological	Open-angle glaucoma (random-effect model)	0.038437	176890
4189	31217584	2019	Metabolic	Fasting glucose	0.014591	23911
4209	31152163	2019	Metabolic	Chronic kidney disease	0.0074796	625219
4218	31015401	2019	Environmental	Antithrombotic agents	0.035584	153639
4249	30952852	2019	Psychiatric	Diurnal inactivity duration	0.00029006	84757
4253	30952852	2019	Psychiatric	Sleep duration (mean)	0.022096	85449
4255	30952852	2019	Psychiatric	Sleep efficiency	0.0056192	84810
4268	29892015	2018	Cardiovascular	Atrial Fibrillation	0.02894	588190
4270	30867560	2019	Psychiatric	Anxiety/tension factors	0.000289	270059
4271	30867560	2019	Psychiatric	Worry/vulnerability factors	0.000289	270059
4311	30661054	2019	Gastrointestinal	Diverticular disease	0.018796	451099
4327	30643256	2019	Psychiatric	Well-being spectrum	0.039983	2311184
4328	30598549	2018	Skeletal	Estimated bone mineral density from heel ultrasounds	0.038574	426824
4337	30531941	2018	Psychiatric	Sleep durataion	0.011706	91105
4338	30531941	2018	Psychiatric	Sleep durataion (conditioning sex and BMI)	0.01189	91105
4358	30177863	2018	Gastrointestinal	Diverticular disease	0.040318	409728
4385	30898391	2019	Neoplasms	Epithelial ovarian cancer (Mucinous invasive and borderline mucinous)	0.036344	4419
4417	30053915	2018	Immunological	Rubella seropositivity	0.026433	1000
4422	30053915	2018	Immunological	Herpes simplex virus 2 seropositivity	0.026046	1000
4424	30053915	2018	Immunological	Hepatitis B HBs antigen seropositivity	0.027806	1000
4436	30053915	2018	Cell	Herpes simplex virus 1 IgG levels	0.0085889	645
4440	30053915	2018	Cell	Hepatitis B HBc antigen IgG levels	0.018252	504
4467	31676860	2019	Neurological	Left precuneus	0.025263	19629
4473	31676860	2019	Neurological	Left supramarginal	0.00052123	19629
4474	31676860	2019	Neurological	Left transverse temporal	0.017766	19629
4490	31676860	2019	Neurological	Right paracentral	0.0020788	19629
4568	31676860	2019	Neurological	Left precuneus	0.016743	21821
4574	31676860	2019	Neurological	Left supramarginal	0.0030108	21821
4575	31676860	2019	Neurological	Left transverse temporal	0.016084	21821
4591	31676860	2019	Neurological	Right paracentral	0.0015864	21821
4653	BioRxiv: https://doi.org/10.1101/288561	2019	Neurological	Corticospinal tract fractional anisotropy	0.011483	17706
4667	BioRxiv: https://doi.org/10.1101/288575	2019	Neurological	Sagittal stratum fractional anisotropy	0.029836	17706
4678	BioRxiv: https://doi.org/10.1101/288586	2019	Neurological	Fornix (cres) / Stria terminalis axial diusivities	0.034905	17706
4733	BioRxiv: https://doi.org/10.1101/288641	2019	Neurological	Sagittal stratum mode of anisotropy	0.0029429	17706
4753	BioRxiv: https://doi.org/10.1101/288661	2019	Neurological	Superior fronto-occipital fasciculus radial diusivities	0.035199	17706

## Sheet: 8
Table S8 phewas analysis of schizophrenia-related sites
CTSS
atlas ID	PMID	Year	Domain	Trait	P-value	N
10	23974872	2013	Psychiatric	Schizophrenia	0.0059746	32143
11	25056061	2014	Psychiatric	Schizophrenia	0.043265	82315
13	24280982	2014	Psychiatric	Schizophrenia vs Bipolar disorder	0.043265	16381
25	24839885	2014	Psychiatric	Internalizing	0.036177	4596
42	27864402	2016	Activities	Self-rated health	0.01728	111749
52	27798627	2016	Reproduction	Number of children ever born (male)	0.0078377	103909
61	25231870	2014	Reproduction	Age at menarche	0.0020008	132989
62	26414677	2015	Reproduction	Age at menopause	0.0082962	69360
63	28436984	2017	Reproduction	Age at menarche	0.00015423	252514
64	27416945	2016	Endocrine	Insulin sensitivity index (adjusted for age, sex)	0.0058187	16753
67	26192919	2015	Gastrointestinal	Inflammatory Bowel Disease	0.00011736	34652
68	26192919	2015	Gastrointestinal	Crohn's Disease	0.02378	20883
69	26192919	2015	Gastrointestinal	Ulcerative Colitis	0.0027244	27432
78	22504420	2012	Skeletal	Femoral Neck BMD (males)	0.0010655	32961
80	22504420	2012	Skeletal	Femoral Neck BMD	0.0369	32961
93	25281659	2015	Skeletal	Birth length	0.048347	28459
94	27680694	2016	Metabolic	Birth weight	0.022668	143677
95	27680694	2016	Metabolic	Birth weight	0.010731	153781
108	26343387	2015	Cardiovascular	Coronary artery disease	0.0094225	184305
109	21378990	2011	Cardiovascular	Coronary artery disease	7.0315e-05	86995
117	23563607	2013	Metabolic	Extreme Body Mass Index	0.0027311	16068
121	23563607	2013	Metabolic	Obesity class 2	0.021266	72546
122	23563607	2013	Metabolic	Obesity class 3	0.03413	50364
146	25673413	2015	Metabolic	Body Mass Index	0.044848	236231
150	26426971	2015	Metabolic	Body Mass Index (female <= 50 yrs)	0.011026	41386
201	20383146	2010	Metabolic	Estimated glomerular filtration rate based on serum creatinine	0.022157	67093
206	23263486	2013	Metabolic	Serum Urate	1.9999e-05	110347
212	28604731	2017	Neurological	Insomnia (female)	0.03476	59367
223	25772697	2015	Immunological	Mature B:%Memory	0.0033072	669
228	25772697	2015	Immunological	Lymph:%DP T	0.031787	669
246	25772697	2015	Immunological	CD56 on NK eff	0.00021934	669
247	25772697	2015	Immunological	CD56 on 2+NK eff	0.0010244	669
253	25772697	2015	Immunological	CD123 on 11c+123+DC	0.021359	669
254	25772697	2015	Immunological	CD3 on DN T	0.0050146	669
255	25772697	2015	Immunological	CD3 on 127+DN T	0.039444	669
268	25772697	2015	Immunological	CD4:%TM (1)	0.035774	669
343	25772697	2015	Immunological	NKearly:%337+158b+	0.042039	669
345	25772697	2015	Immunological	NKearly:%337+	0.044895	669
360	25772697	2015	Immunological	mDC:%32+	0.013355	669
374	24816252	2014	Metabolic	Amino acid::Glutamate metabolism::glutamate	0.015352	7804
378	24816252	2014	Metabolic	Amino acid::Glutathione metabolism::cysteine-glutathione disulfide	0.044326	1997
415	24816252	2014	Metabolic	Amino acid::Urea cycle; arginine-, proline-, metabolism::N-acetylornithine	0.027765	7574
421	24816252	2014	Metabolic	Amino acid::Valine, leucine and isoleucine metabolism::2-methylbutyroylcarnitine	0.042742	7420
496	24816252	2014	Metabolic	Lipid::Fatty acid, branched::15-methylpalmitate (isobar with 2-methylpalmitate)	0.024848	7371
517	24816252	2014	Metabolic	Lipid::Long chain fatty acid::arachidonate (20:4n6)	0.012985	7816
529	24816252	2014	Metabolic	Lipid::Long chain fatty acid::stearidonate (18:4n3)	0.016836	7775
530	24816252	2014	Metabolic	Lipid::Lysolipid::1-arachidonoylglycerophosphocholine*	0.0052834	7507
587	24816252	2014	Metabolic	Nucleotide::Purine metabolism, urate metabolism::allantoin	0.035807	5705
603	24816252	2014	Metabolic	Peptide::gamma-glutamyl::gamma-glutamylisoleucine*	0.045564	5522
604	24816252	2014	Metabolic	Peptide::gamma-glutamyl::gamma-glutamylleucine	0.014414	7802
609	24816252	2014	Metabolic	Peptide::gamma-glutamyl::gamma-glutamylvaline	0.007404	7753
612	24816252	2014	Metabolic	Xenobiotics::Benzoate metabolism::2-hydroxyhippurate (salicylurate)	0.01627	2592
627	24816252	2014	Metabolic	Xenobiotics::Drug::p-acetamidophenylglucuronide	0.040315	1494
674	24816252	2014	Metabolic	::::X-08402	0.018777	7726
684	24816252	2014	Metabolic	::::X-10500	0.045814	7751
686	24816252	2014	Metabolic	::::X-10510	0.0089512	7792
687	24816252	2014	Metabolic	::::X-10810	0.0065158	7232
695	24816252	2014	Metabolic	::::X-11334	0.046152	5462
702	24816252	2014	Metabolic	::::X-11438	0.029208	7084
725	24816252	2014	Metabolic	Cofactors and vitamins::Ascorbate and aldarate metabolism::X-11593--O-methylascorbate*	0.0007825	7788
748	24816252	2014	Metabolic	::::X-12038	0.029685	7758
763	24816252	2014	Metabolic	::::X-12216	0.032203	5369
844	24816252	2014	Metabolic	::::X-14632	0.036128	1703
851	27005778	2016	Metabolic	Acetate	0.014813	24748
870	27005778	2016	Metabolic	Free cholesterol	0.013914	13497
872	27005778	2016	Metabolic	Glutamine	0.041103	24462
949	27005778	2016	Metabolic	Total phosphoglycerides	0.032542	13519
960	27005778	2016	Metabolic	Triglycerides in very large HDL	0.024111	21536
977	27989323	2017	Immunological	Granulocyte colony-stimulating factor	0.020167	7904
980	27989323	2017	Immunological	Interferon-gamma	0.00026819	7701
987	27989323	2017	Immunological	Interleukin-1-beta	0.032156	3309
993	27989323	2017	Immunological	Interleukin-6	0.00025801	8189
998	27989323	2017	Immunological	Monocyte chemotactic protein-1 (CCL2)	1.3159e-07	8293
1004	27989323	2017	Immunological	Macrophage inflammatory protein-1 (CCL4)	0.013627	8243
1006	27989323	2017	Immunological	Regulated on Activation, Normal T Cell Expressed and Secreted (CCL5)	0.0029258	3421
1010	27989323	2017	Immunological	Tumor necrosis factor alpha	0.012629	3454
1012	27989323	2017	Immunological	TNF-related apoptosis inducing ligand	0.0062965	8186
1053	18463370	2008	Neoplasms	Neuroblastoma	0.0075736	3075
1085	20622878	2010	Connective Tissue	Behcet disease	0.027712	2493
1098	19060910	2009	Metabolic	Body Mass Index - Birth cohorts	0.02065	4763
1120	27918534	2017	Metabolic	Pericardial adipose tissue volume (adjusted for height and weight)	0.016383	12204
1123	27918534	2017	Metabolic	Subcutaneous adipose tissue attenuation	0.035549	18247
1126	27918534	2017	Metabolic	Visceral adipose tissue sttenutation	0.026539	18332
1128	27918534	2017	Metabolic	Visceral adipose tissue sttenutation (female)	0.041664	9594
1130	27918534	2017	Metabolic	Ratio of visceral-tosubcutaneous adipose tissue volume (male)	0.042983	8374
1150	24699409	2014	Metabolic	Corrected insulin response (adjusted for insulin sensitivity index)	0.041882	4789
1151	24699409	2014	Metabolic	Disposition index	0.035103	5130
1154	24699409	2014	Metabolic	Insulin at 30 min	0.032371	4483
1155	24699409	2014	Metabolic	Insulin sensitivity index	0.0041025	4769
1166	20081858	2010	Metabolic	Fasting insulin	0.01288	38238
1167	20081858	2010	Metabolic	HOMA-B	0.021868	36466
1168	20081858	2010	Metabolic	HOMA-IR	0.01902	37037
1171	26833246	2016	Metabolic	Body fat percentage	0.01181	100716
1193	21102463	2010	Gastrointestinal	Crohn's Disease	0.034522	21447
1194	21297633	2011	Gastrointestinal	Ulcerative colitis	0.0067025	27994
1207	24688116	2014	Mortality	Longevity (>= 85 yrs vs < 65 yrs)	0.019716	20518
1208	26635072	2015	Respiratory	FEV1	2.8512e-06	38199
1209	26635072	2015	Respiratory	FVC	6.327e-05	38199
1226	27694991	2016	Neurological	Intracranial Volume	0.042108	26577
2005	22377632	2012	Reproduction	Maternal transmission distortion	0.0050003	4728
2006	22377632	2012	Reproduction	Paternal transmission distortion	0.0050003	4728
2007	22377632	2012	Reproduction	Parental transmission distortion	0.0050003	4728
2017	24369049	2014	Psychiatric	Lithium response in Bipolar I patients - Alda Scale of 6 to 7	0.049038	294
2018	24369049	2014	Psychiatric	Lithium response in Bipolar I patients - Alda Scale of 7 to 8	0.041709	294
2023	24934506	2014	Endocrine	Skin fluorescence	0.012291	1082
2024	23089632	2013	Psychiatric	Alcohol dependence	0.013888	2322
2029	28067908	2017	Gastrointestinal	Crohn's Disease	2.4078e-05	40266
2030	28067908	2017	Gastrointestinal	Ulcerative colitis	2.4977e-05	45975
2031	28067908	2017	Gastrointestinal	Inflammatory Bowel Disease	1.9324e-08	59957
2034	27992413	2017	Gastrointestinal	Primary sclerosing cholangitis	0.00031958	14890
2039	27656889	2016	Cognitive	Attention function - Orienting - Child	0.019745	1655
2043	27329760	2016	Psychiatric	Bipolar disorder	0.040335	34950
2049	26962152	2016	Gastrointestinal	Periodontal complex trait 4	0.03097	975
2076	28240269	2017	Cell	CXCL16 - C-X-C motif chemokine 16	0.049598	1000
2086	28240269	2017	Cell	TNFSF12 - Tumor necrosis factor ligand superfamily member 12	0.027052	1000
2100	28240269	2017	Cell	LEP - Leptin	0.016536	1000
2109	28240269	2017	Cell	ANGPT2 - Angiopoietin-2	0.016304	1000
2179	28240269	2017	Cell	NOV - Protein NOV homolog	0.048898	1000
2198	28240269	2017	Cell	Human-virus - Protein Rev_HV2BE	0.035888	1000
2203	28240269	2017	Cell	IL17F - Interleukin-17F	0.010219	1000
2207	28240269	2017	Cell	CCL3L1 - C-C motif chemokine 3-like 1	0.0084754	1000
2221	28240269	2017	Cell	BCAM - Basal Cell Adhesion Molecule	0.033375	1000
2262	28240269	2017	Cell	CTF1 - Cardiotrophin-1	0.014186	1000
2281	28240269	2017	Cell	PLA2G10 - Group 10 secretory phospholipase A2	0.047178	1000
2315	28240269	2017	Cell	MBL2 - Mannose-binding protein C	0.012366	1000
2386	28240269	2017	Cell	CTSA - Lysosomal protective protein	0.041786	1000
2388	28240269	2017	Cell	CTSS - Cathepsin S	4.3337e-22	1000
2408	28240269	2017	Cell	MATN3 - Matrilin-3	0.018255	1000
2448	28240269	2017	Cell	IGFBP7 - Insulin-like growth factor-binding protein 7	0.0081647	1000
2460	28240269	2017	Cell	THBS2 - Thrombospondin-2	0.037271	1000
2481	28240269	2017	Cell	ECM1 - Extracellular matrix protein 1	2.2383e-10	1000
2492	28240269	2017	Cell	PIK3CA PIK3R1 - Phosphatidylinositol 4,5-bisphosphate 3-kinase catalytic subunit alpha isoform:Phosphatidylinositol 3-kinase regulatory subunit alpha complex	0.044714	1000
2493	28240269	2017	Cell	PIK3CG - Phosphatidylinositol 4,5-bisphosphate 3-kinase catalytic subunit gamma isoform	0.0075643	1000
2547	28240269	2017	Cell	AGT - Angiotensinogen	0.002235	1000
2551	28240269	2017	Cell	CAT - Catalase	0.031219	1000
2556	28240269	2017	Cell	IFNA2 - Interferon alpha-2	0.044918	1000
2658	28240269	2017	Cell	CST4 - Cystatin-S	0.027104	1000
2669	28240269	2017	Cell	IL11RA - Interleukin-11 receptor subunit alpha	0.046597	1000
2838	28240269	2017	Cell	ENTPD3 - Ectonucleoside triphosphate diphosphohydrolase 3	0.033631	1000
2848	28240269	2017	Cell	RASA1 - Ras GTPase-activating protein 1	0.00089183	1000
2939	28240269	2017	Cell	F10 - Coagulation Factor X	0.007143	1000
2971	28240269	2017	Cell	EREG - Epiregulin	0.02404	1000
2979	28240269	2017	Cell	ATP5B - ATP synthase subunit beta, mitochondrial	0.035377	1000
3009	28240269	2017	Cell	MMP14 - Matrix metalloproteinase-14	0.045894	1000
3048	28240269	2017	Cell	DSG2 - Desmoglein-2	0.042786	1000
3049	28240269	2017	Cell	TNFRSF25 - Tumor necrosis factor receptor superfamily member 25	0.018844	1000
3089	28240269	2017	Cell	ICAM5 - Intercellular adhesion molecule 5	0.041922	1000
3148	28240269	2017	Cell	CPE - Carboxypeptidase E	0.04586	1000
3174	28240269	2017	Cell	CST1 - Cystatin-SN	0.027767	1000
3178	28240269	2017	Cell	SLAMF7 - SLAM family member 7	0.033154	1000
3186	31427789	2019	Metabolic	Hip circumference	0.00026079	385887
3187	31427789	2019	Skeletal	Standing height	0.00011178	385748
3188	31427789	2019	Cardiovascular	Pulse rate (automated reading)	0.022167	361411
3189	31427789	2019	Neoplasms	Number of self-reported cancers	0.0045517	386581
3191	31427789	2019	Activities	Number of treatments/medications taken	0.013832	386581
3205	31427789	2019	Activities	Duration of walks	0.032504	330974
3209	31427789	2019	Activities	Duration of vigorous activity	0.021662	210896
3218	31427789	2019	Activities	Time spent outdoors in winter	0.0092001	304316
3221	31427789	2019	Activities	Time spent driving	0.025474	258336
3229	31427789	2019	Psychiatric	Getting up in morning	3.6893e-06	385494
3230	31427789	2019	Psychiatric	Morning/evening person (chronotype)	5.9306e-07	345148
3231	31427789	2019	Psychiatric	Nap during day	0.0021647	386124
3232	31427789	2019	Neurological	Sleeplessness / insomnia	0.0035475	386078
3234	31427789	2019	Psychiatric	Daytime dozing / sleeping (narcolepsy)	0.0010737	384879
3235	31427789	2019	Psychiatric	Current tobacco smoking	0.0083274	386150
3241	31427789	2019	Nutritional	Salad / raw vegetable intake	0.0033106	363780
3242	31427789	2019	Nutritional	Fresh fruit intake	0.029527	372901
3251	31427789	2019	Nutritional	Cheese intake	4.4101e-05	377082
3252	31427789	2019	Nutritional	Bread intake	0.00014318	377627
3253	31427789	2019	Nutritional	Cereal intake	5.8587e-06	368775
3254	31427789	2019	Nutritional	Salt added to food	0.028156	386322
3255	31427789	2019	Nutritional	Tea intake	1.6553e-09	373481
3256	31427789	2019	Nutritional	Coffee intake	3.8218e-10	358093
3258	31427789	2019	Nutritional	Water intake	1.4734e-09	357000
3263	31427789	2019	Psychiatric	Average weekly champagne plus white wine intake	0.0039546	273869
3264	31427789	2019	Psychiatric	Average weekly beer plus cider intake	0.0013729	274556
3270	31427789	2019	Metabolic	Comparative body size at age 10	0.0032635	379749
3271	31427789	2019	Skeletal	Comparative height size at age 10	8.3448e-05	380167
3273	31427789	2019	Dermatological	Skin colour	1.3621e-13	381433
3274	31427789	2019	Dermatological	Ease of skin tanning	4.404e-20	378364
3276	31427789	2019	Activities	Facial ageing	0.01685	354097
3292	31427789	2019	Psychiatric	Worry too long after embarrassment	0.0095158	370660
3299	31427789	2019	Psychiatric	Frequency of tenseness / restlessness in last 2 weeks	0.021829	371869
3315	31427789	2019	Activities	Use of sun/uv protection	1.1602e-08	383659
3328	31427789	2019	Endocrine	Diabetes (diagnosed by doctor)	0.036313	385420
3329	31427789	2019	Neoplasms	Cancer (diagnosed by doctor)	0.015128	385231
3347	31427789	2019	Reproduction	Age started oral contraceptive pill (female)	0.027601	165121
3351	31427789	2019	Mortality	Had other major operations	0.0041106	206807
3354	31427789	2019	Psychiatric	Age stopped smoking	0.023148	94873
3358	31427789	2019	Social Interactions	Father's age	0.00059239	86941
3359	31427789	2019	Cardiovascular	Age high blood pressure diagnosed	0.00012573	92583
3366	31427789	2019	Reproduction	Age at menopause (last menstrual period) (female)	0.012011	119160
3380	31427789	2019	Cardiovascular	Systolic Blood Pressure (automated reading)	0.0034049	361402
3394	31427789	2019	Psychiatric	Ever unenthusiastic/disinterested for a whole week	0.0089304	123848
3409	31427789	2019	Environment	Education - Qualifications	0.0045463	318526
3412	31427789	2019	Skeletal	Sitting height	0.00021869	385393
3430	31427789	2019	Cognitive	Fluid intelligence test - FI8 : chained arithmetic	0.031786	65220
3434	31427789	2019	Cognitive	Numeric memory test - Maximum digits remembered correctly	3.5057e-05	89799
3436	31427789	2019	Metabolic	Weight	0.011801	385473
3440	31427789	2019	Metabolic	Impedance measures - Weight	0.010619	379840
3441	31427789	2019	Metabolic	Impedance measures - Body fat percentage	5.486e-07	379615
3442	31427789	2019	Metabolic	Impedance measures - Whole body fat mass	0.00022192	379203
3443	31427789	2019	Metabolic	Impedance measures - Whole body fat-free mass	0.0010254	379804
3444	31427789	2019	Metabolic	Impedance measures - Whole body water mass	0.0012682	379835
3446	31427789	2019	Metabolic	Impedance measures - Basal metabolic rate	0.0080673	379821
3447	31427789	2019	Metabolic	Impedance measures - Impedance of whole body	7.6519e-08	379792
3448	31427789	2019	Metabolic	Impedance measures - Impedance of leg (right)	3.4903e-07	379813
3449	31427789	2019	Metabolic	Impedance measures - Impedance of leg (left)	2.7428e-06	379807
3450	31427789	2019	Metabolic	Impedance measures - Impedance of arm (right)	1.4062e-07	379786
3451	31427789	2019	Metabolic	Impedance measures - Impedance of arm (left)	3.25e-07	379803
3452	31427789	2019	Metabolic	Impedance measures - Leg fat percentage (right)	1.2896e-05	379806
3453	31427789	2019	Metabolic	Impedance measures - Leg fat mass (right)	0.0044263	379802
3454	31427789	2019	Metabolic	Impedance measures - Leg fat-free mass (right)	0.0026783	379793
3455	31427789	2019	Metabolic	Impedance measures - Leg predicted mass (right)	0.0026207	379793
3456	31427789	2019	Metabolic	Impedance measures - Leg fat percentage (left)	0.0002822	379786
3457	31427789	2019	Metabolic	Impedance measures - Leg fat mass (left)	0.011712	379783
3458	31427789	2019	Metabolic	Impedance measures - Leg fat-free mass (left)	0.0084681	379766
3459	31427789	2019	Metabolic	Impedance measures - Leg predicted mass (left)	0.0088062	379761
3460	31427789	2019	Metabolic	Impedance measures - Arm fat percentage (right)	0.00013656	379752
3461	31427789	2019	Metabolic	Impedance measures - Arm fat mass (right)	0.007454	379725
3462	31427789	2019	Metabolic	Impedance measures - Arm fat-free mass (right)	0.015618	379723
3463	31427789	2019	Metabolic	Impedance measures - Arm predicted mass (right)	0.01011	379716
3464	31427789	2019	Metabolic	Impedance measures - Arm fat percentage (left)	0.0001455	379699
3465	31427789	2019	Metabolic	Impedance measures - Arm fat mass (left)	0.010998	379663
3466	31427789	2019	Metabolic	Impedance measures - Arm fat-free mass (left)	0.0096687	379653
3467	31427789	2019	Metabolic	Impedance measures - Arm predicted mass (left)	0.0096824	379638
3468	31427789	2019	Metabolic	Impedance measures - Trunk fat percentage	1.1329e-07	379600
3469	31427789	2019	Metabolic	Impedance measures - Trunk fat mass	1.2557e-05	379578
3470	31427789	2019	Metabolic	Impedance measures - Trunk fat-free mass	0.00050074	379507
3471	31427789	2019	Metabolic	Impedance measures - Trunk predicted mass	0.00045856	379469
3487	31427789	2019	Nutritional	Bread type: Wholemeal or wholegrain	0.039369	372617
3497	31427789	2019	Dermatological	Hair colour (natural, before greying): Light brown	0.047288	385603
3498	31427789	2019	Dermatological	Hair colour (natural, before greying): Dark brown	0.013255	385603
3504	31427789	2019	Nutritional	Non-butter spread type details: Flora Pro-Active or Benecol	0.0084434	201144
3506	31427789	2019	Nutritional	Non-butter spread type details: Olive oil based spread (eg: Bertolli)	0.0025735	201144
3508	31427789	2019	Nutritional	Non-butter spread type details: Other low or reduced fat spread	0.049574	201144
3521	31427789	2019	Environment	Current employment status: Looking after home and/or family	0.01892	385138
3523	31427789	2019	Environment	Current employment status: Doing unpaid or voluntary work	0.049487	385138
3534	31427789	2019	Environment	Mental health - Illness, injury, bereavement, stress in last 2 years: Death of a close relative	0.023757	383913
3538	31427789	2019	Environment	Attendance/disability/mobility allowance: Blue badge	0.0062816	383632
3544	31427789	2019	Body Structures	Mouth/teeth dental problems: Mouth ulcers	6.7628e-08	385026
3549	31427789	2019	Body Structures	Mouth/teeth dental problems: Dentures	0.0040967	385026
3550	31427789	2019	Cardiovascular	Vascular/heart problems diagnosed by doctor: Angina	0.0013232	385699
3553	31427789	2019	Respiratory	Blood clot, DVT, bronchitis, emphysema, asthma, rhinitis, eczema, allergy diagnosed by doctor: Hayfever, allergic rhinitis or eczema	0.028762	385822
3558	31427789	2019	Activities	Medication for pain relief, constipation, heartburn: Ibuprofen (e.g. Nurofen)	0.03757	382089
3561	31427789	2019	Activities	Medication for pain relief, constipation, heartburn: Laxatives (e.g. Dulcolax, Senokot)	0.011125	382089
3563	31427789	2019	Activities	Vitamin and mineral supplements: Vitamin C	0.023084	384452
3571	31427789	2019	Neurological	Pain type(s) experienced in last month: Neck or shoulder pain	0.028041	385698
3577	31427789	2019	Social Interactions	Social support - Leisure/social activities: Pub or social club	0.044317	385280
3586	31427789	2019	Activities	Types of physical activity in last 4 weeks: Other exercises (eg: swimming, cycling, keep fit, bowling)	0.0018936	384450
3587	31427789	2019	Activities	Types of physical activity in last 4 weeks: Strenuous sports	0.010422	384450
3591	31427789	2019	Activities	Medication for cholesterol, blood pressure or diabetes: Blood pressure medication	0.0059396	176050
3598	31427789	2019	Cardiovascular	Non-cancer illness code, self-reported: angina	0.00032231	289307
3606	31427789	2019	Dermatological	Non-cancer illness code, self-reported: eczema/dermatitis	1.0691e-05	289307
3617	31427789	2019	Activities	Treatment/medication code: atenolol	0.028002	280443
3619	31427789	2019	Activities	Treatment/medication code: ibuprofen	0.024128	280443
3632	31427789	2019	Environment	Illnesses of father: Chronic bronchitis/emphysema	0.012638	355137
3642	31427789	2019	Environment	Illnesses of mother: Breast cancer	0.037129	367939
3651	31427789	2019	Environment	Illnesses of siblings: High blood pressure	0.016817	309116
3655	31427789	2019	Psychiatric	Smoking status: Previous vs Current	0.017212	177025
3665	31427789	2019	Neoplasms	Diagnoses - main ICD10: C44 Other and unspecified malignant neoplasm of skin	0.0029942	300791
3674	31427789	2019	Gastrointestinal	Diagnoses - main ICD10: K62 Other diseases of anus and rectum	0.025574	300791
3682	31427789	2019	Skeletal	Diagnoses - main ICD10: R10 Abdominal and pelvic pain	0.031821	300791
3699	31427789	2019	Gastrointestinal	Diagnoses - secondary ICD10: K57 Diverticular disease of intestine	0.0022232	244890
3710	31427789	2019	Mortality	Diagnoses - secondary ICD10: Z85 Personal history of malignant neoplasm	4.1226e-05	244890
3711	31427789	2019	Mortality	Diagnoses - secondary ICD10: Z86 Personal history of certain other diseases	0.042187	244890
3718	31427789	2019	Psychiatric	Amount of alcohol drunk on a typical drinking day	0.019927	116163
3726	31427789	2019	Psychiatric	Frequency of consuming six or more units of alcohol	0.01697	116394
3729	31427789	2019	Psychiatric	Depression - Age at first episode of depression	0.037218	65776
3738	31427789	2019	Psychiatric	Depression - Lifetime number of depressed periods	0.04351	57986
3776	31427789	2019	Psychiatric	Traumatic events - Been in serious accident believed to be life-threatening	0.041745	126665
3786	30804565	2019	Neurological	Insomnia	0.0066181	386533
3789	30804565	2019	Psychiatric	Morningness	4.6914e-07	345552
3791	30804565	2019	Psychiatric	Ease of getting up in the morning	4.2507e-06	385949
3799	19853236	2009	Immunological	Red blood cell count	0.025823	4250
3801	19853236	2009	Immunological	Hematocrit	0.040338	5947
3804	19853236	2009	Immunological	Mean corpuscular hemoglobin concentration	0.005037	5927
3818	29083406	2017	Respiratory	Asthma, hay fever or eczema	0.0026397	242569
3819	21833088	2011	Neurological	Multiple Sclerosis	0.025188	27148
3820	21980299	2011	Endocrine	Type 1 Diabetes	0.018998	26890
3822	26394269	2015	Gastrointestinal	Primary biliary cirrhosis	0.037683	13239
3832	27723757	2016	Dermatological	Vitiligo	4.0538e-05	44266
3836	27863252	2016	Immunological	Sum basophil neutrophil count (two-way meta)	0.0041426	131031
3837	27863252	2016	Immunological	Sum eosinophil basophil count (two-way meta)	4.9891e-12	131557
3838	27863252	2016	Immunological	Eosinophil count (two-way meta)	7.6337e-13	131999
3839	27863252	2016	Immunological	Eosinophil percentage of white cells (two-way meta)	7.3959e-12	132052
3840	27863252	2016	Immunological	Eosinophil percentage of granulocytes (two-way meta)	7.4256e-14	131525
3841	27863252	2016	Immunological	Granulocyte count (two-way meta)	0.016664	130875
3842	27863252	2016	Immunological	Granulocyte percentage of myeloid white cells (two-way meta)	4.5136e-28	130543
3845	27863252	2016	Immunological	High light scatter percentage of red cells (two-way meta)	0.003114	130538
3846	27863252	2016	Immunological	High light scatter reticulocyte count (two-way meta)	0.0029547	130517
3848	27863252	2016	Immunological	Lymphocyte count (two-way meta)	1.3907e-13	132452
3849	27863252	2016	Immunological	Lymphocyte percentage of white cells (two-way meta)	4.7692e-13	132570
3851	27863252	2016	Immunological	Mean corpuscular hemoglobin (two-way meta)	0.002457	132224
3852	27863252	2016	Immunological	Mean corpuscular volume (two-way meta)	0.00062981	132353
3853	27863252	2016	Immunological	Monocyte count (two-way meta)	1.328e-25	131544
3854	27863252	2016	Immunological	Monocyte percentage of white cells (two-way meta)	3.8884e-24	131305
3855	27863252	2016	Immunological	Mean platelet volume (two-way meta)	9.6745e-05	127230
3857	27863252	2016	Immunological	Sum neutrophil eosinophil count (two-way meta)	0.0053125	131409
3858	27863252	2016	Immunological	Neutrophil percentage of granulocytes (two-way meta)	1.6913e-13	131660
3859	27863252	2016	Immunological	Neutrophil count (two-way meta)	0.0011886	131564
3860	27863252	2016	Immunological	Neutrophil percentage of white cells (two-way meta)	1.6194e-20	132352
3861	27863252	2016	Immunological	Plateletcrit (two-way meta)	3.6961e-05	127033
3863	27863252	2016	Immunological	Platelet count (two-way meta)	7.5569e-08	127127
3866	27863252	2016	Immunological	Reticulocyte count (two-way meta)	0.00057645	130388
3867	27863252	2016	Immunological	Reticulocyte fraction of red cells (two-way meta)	0.00073956	130404
3869	27863252	2016	Immunological	Basophil count (three-way meta)	0.01268	171846
3871	27863252	2016	Immunological	Basophil percentage of granulocytes (three-way meta)	0.0074064	170223
3872	27863252	2016	Immunological	Sum basophil neutrophil count (three-way meta)	0.0030402	170143
3873	27863252	2016	Immunological	Sum eosinophil basophil count (three-way meta)	5.5887e-13	171771
3874	27863252	2016	Immunological	Eosinophil count (three-way meta)	2.9974e-13	172275
3875	27863252	2016	Immunological	Eosinophil percentage of white cells (three-way meta)	2.4533e-12	172378
3876	27863252	2016	Immunological	Eosinophil percentage of granulocytes (three-way meta)	8.1977e-14	170536
3877	27863252	2016	Immunological	Granulocyte count (three-way meta)	0.0095407	169822
3878	27863252	2016	Immunological	Granulocyte percentage of myeloid white cells (three-way meta)	3.5384e-34	169545
3881	27863252	2016	Immunological	High light scatter percentage of red cells (three-way meta)	0.0091173	170763
3882	27863252	2016	Immunological	High light scatter reticulocyte count (three-way meta)	0.0082523	170761
3884	27863252	2016	Immunological	Lymphocyte count (three-way meta)	1.559e-10	171643
3885	27863252	2016	Immunological	Lymphocyte percentage of white cells (three-way meta)	1.4992e-10	171748
3887	27863252	2016	Immunological	Mean corpuscular hemoglobin (three-way meta)	0.00057253	172332
3888	27863252	2016	Immunological	Mean corpuscular volume (three-way meta)	0.00051498	172433
3889	27863252	2016	Immunological	Monocyte count (three-way meta)	5.0997e-32	170721
3890	27863252	2016	Immunological	Monocyte percentage of white cells (three-way meta)	5.8359e-33	170494
3891	27863252	2016	Immunological	Mean platelet volume (three-way meta)	0.00011209	164454
3893	27863252	2016	Immunological	Sum neutrophil eosinophil count (three-way meta)	0.0031441	170384
3894	27863252	2016	Immunological	Neutrophil percentage of granulocytes (three-way meta)	8.2476e-14	170672
3895	27863252	2016	Immunological	Neutrophil count (three-way meta)	0.0010246	170702
3896	27863252	2016	Immunological	Neutrophil percentage of white cells (three-way meta)	1.4661e-17	171542
3897	27863252	2016	Immunological	Plateletcrit (three-way meta)	0.00031371	164339
3899	27863252	2016	Immunological	Platelet count (three-way meta)	8.6571e-07	166066
3902	27863252	2016	Immunological	Reticulocyte count (three-way meta)	0.00022203	170641
3903	27863252	2016	Immunological	Reticulocyte fraction of red cells (three-way meta)	0.0002221	170690
3925	28714975	2017	Cardiovascular	Coronary artery disease (SOFT definition including angina)	0.00073995	148815
3927	28743860	2017	Skeletal	Total-body lean mass	0.0048393	10414
3928	28743860	2017	Skeletal	Total-body less head BMD and total body lean mass (bivariate meta-analysis)	0.013763	10414
3930	28878392	2017	Metabolic	N-glycosylation	0.010537	2078
3931	28878392	2017	Metabolic	Monogalactosylation	0.0050289	2078
3934	28878392	2017	Metabolic	Monosialylation	0.0018042	2078
3936	28878392	2017	Metabolic	Sialylation	0.0082753	2078
3937	28878392	2017	Metabolic	Fucosylation	0.0017261	2078
3961	28990592	2017	Reproduction	Gestational weight gain (maternal, early)	0.048025	7704
3977	28724990	2017	Skeletal	Lean body mass (whole body)	0.017609	38292
3978	28724990	2017	Skeletal	Lean body mass (appendicular)	0.038651	28330
3985	29497042	2018	Cardiovascular	Heart rate recovery at 10 secnds	0.02068	58818
3987	29497042	2018	Cardiovascular	Heart rate recovery at 30 secnds	0.034222	58818
3999	29500382	2018	Psychiatric	Worry too long after embarrassment (WORR-EMB)	0.022956	261094
4013	29662059	2018	Psychiatric	Major depressive disorder (ICD-coded)	0.041647	217584
4019	29895819	2018	Dermatological	Age spot	0.045668	11253
4043	30124842	2018	Skeletal	Height	0.016128	693529
4044	30124842	2018	Metabolic	Body Mass Index	0.029775	681275
4050	28358823	2017	Body Structures	Anterior cruciate ligament rupture (fixed effect model)	0.0055384	99342
4051	28358823	2017	Body Structures	Anterior cruciate ligament rupture (random effect model)	0.0081693	99342
4052	28757204	2017	Metabolic	25-Hydroxyvitamin D level	3.7839e-05	42274
4053	27920155	2017	Metabolic	Estimated glomerular filtration rate based on serum creatinine (diabetes positive)	0.043781	14308
4055	27920155	2017	Metabolic	Estimated glomerular filtration rate based on serum creatinine (non-diabetic)	0.00057218	94677
4057	27920155	2017	Metabolic	Estimated glomerular filtration rate based on serum creatinine	0.00053939	111666
4061	27920155	2017	Metabolic	Urinary albumin-to-creatinine ratio	0.038097	31164
4062	27920155	2017	Metabolic	Urinary albumin-to-creatinine ratio	0.0049777	4387
4066	30038396	2018	Environment	Educational attainment	0.033989	766345
4069	BioRxiv: https://doi.org/10.1101/261081	2018	Psychiatric	Drinks per week	0.042846	414343
4070	BioRxiv: https://doi.org/10.1101/261081	2018	Psychiatric	Ever smoker	0.023106	518633
4071	BioRxiv: https://doi.org/10.1101/261081	2018	Reproduction	Number of sexual partners	0.00060747	370711
4072	BioRxiv: https://doi.org/10.1101/261081	2018	Activities	First PC of the four riskly behaviours	0.0030099	315894
4074	30239722	2018	Metabolic	Body Mass Index	0.0022795	806834
4075	30239722	2018	Metabolic	Body Mass Index (male)	0.0065773	374756
4076	30239722	2018	Metabolic	Body Mass Index (female)	0.034804	434794
4077	30239722	2018	Metabolic	Waist-hip ratio	0.04441	697734
4078	30239722	2018	Metabolic	Waist-hip ratio (male)	0.0053554	316772
4080	30239722	2018	Metabolic	Waist-hip ratio (adjusted for BMI)	0.0083253	694649
4082	30239722	2018	Metabolic	Waist-hip ratio (adjusted for BMI, female)	0.0072752	379501
4083	28566273	2017	Endocrine	Type 2 Diabetes	0.042077	159208
4085	30297969	2018	Endocrine	Type 2 Diabetes	0.043552	898130
4095	28416822	2017	Cardiovascular	Atrial Fibrillation	0.0060238	36792
4102	29403010	2018	Metabolic	Blood sugar	0.0026447	93146
4104	29403010	2018	Metabolic	Total protein	0.0088952	113509
4106	29403010	2018	Metabolic	Non-albumin protein	0.0046763	98538
4119	29403010	2018	Metabolic	Aspartate aminotransferase	0.0023831	134154
4130	29403010	2018	Immunological	Neutrophil count	0.002805	62076
4132	29403010	2018	Immunological	Basophil count	0.020658	62076
4133	29403010	2018	Immunological	Monocyte count	0.013437	62076
4145	29403010	2018	Cardiovascular	Pulse pressure	0.012268	136249
4159	30531953	2018	Neurological	Childhood Absence Epilepsy	0.041458	24996
4167	BioRxiv: https://doi.org/10.1101/388165	2019	Neurological	Parkinson disease of sibling pairs (tier 1)	0.018054	482730
4173	29970889	2018	Social Interactions	Social support - Leisure/social activities: Sports club or gym	0.036341	452302
4175	30048462	2018	Skeletal	Heel bone mineral density	0.00020508	394929
4176	30718926	2019	Endocrine	Type 2 Diabetes	0.0042852	191764
4178	31217584	2019	Immunological	White blood cells	8.3396e-11	28608
4186	31217584	2019	Nutritional	Coffee cups per day	0.00037216	35902
4205	31152163	2019	Metabolic	Estimated glomerular filtration rate	0.0016931	765348
4206	31152163	2019	Metabolic	Estimated glomerular filtration rate	3.6167e-06	567460
4207	31152163	2019	Metabolic	Blood urea nitrogen	0.0043081	416178
4208	31152163	2019	Metabolic	Blood urea nitrogen	3.6147e-05	243031
4212	31070104	2019	Metabolic	Glycine level (male)	0.020333	19112
4215	31015462	2019	Metabolic	Estimated glomerular filtration rate	0.0022666	350504
4216	31015401	2019	Environmental	Drugs for peptic ulcer and gastro-oesophageal reflux disease (GORD)	0.0052621	132367
4218	31015401	2019	Environmental	Antithrombotic agents	0.048485	153639
4219	31015401	2019	Environmental	Vasodilators used in cardiac diseases	0.015096	242659
4220	31015401	2019	Environmental	Antihypertensives	0.00011272	152380
4222	31015401	2019	Environmental	Beta blocking agents	0.0031515	224024
4228	31015401	2019	Environmental	Anti-inflammatory and antirheumatic products, non-steroids	0.00064937	164520
4252	30952852	2019	Psychiatric	Number of sleep episodes	2.1611e-05	84810
4254	30952852	2019	Psychiatric	Sleep duration (SD)	0.0044505	84441
4255	30952852	2019	Psychiatric	Sleep efficiency	0.014909	84810
4259	30946739	2019	Activities	Facial attractiveness (female-coder, male samples)	3.3273e-05	1792
4260	30946739	2019	Activities	Facial attractiveness (female-coder)	0.001042	3928
4264	30946743	2019	Connective Tissue	Ankylosing spondylitis	0.018814	2012
4275	30837465	2019	Metabolic	Glycine level	0.0025215	80003
4278	30804560	2019	Respiratory	FEV1	1.9504e-13	400102
4279	30804560	2019	Respiratory	FVC	7.6033e-17	400102
4281	30804560	2019	Respiratory	PEF	0.0008593	345265
4282	30804560	2019	Respiratory	FEV1	4.0653e-10	321047
4283	30804560	2019	Respiratory	FVC	1.6434e-13	321047
4284	30804560	2019	Respiratory	FEV1/FVC ratio	0.0061814	321047
4285	30804560	2019	Respiratory	PEF	0.0015681	321047
4286	30804560	2019	Respiratory	FEV1	4.0306e-09	79055
4287	30804560	2019	Respiratory	FVC	1.4246e-08	79055
4290	30804566	2019	Neurological	Frequent insomnia symptoms	0.043717	237627
4294	30696823	2019	Psychiatric	Chronotype	4.3126e-08	449732
4295	30696823	2019	Psychiatric	Morning person (binary)	8.0426e-09	403195
4297	30677029	2019	Metabolic	Extreme obesity (childhood)	0.010654	7916
4298	30677029	2019	Metabolic	Thin vs extreme obese	0.032541	2927
4299	30674883	2019	Dermatological	Vitiligo (late onset)	0.009244	20623
4301	30664634	2019	Metabolic	Arms-arm fat ratio (male)	0.045639	167431
4302	30664634	2019	Metabolic	Arms-arm fat ratio (female)	0.025756	195068
4304	30664634	2019	Metabolic	Legs-leg fat ratio (female)	2.1153e-06	195068
4306	30664634	2019	Metabolic	Trunk-trunk fat ratio (female)	3.0236e-07	195068
4311	30661054	2019	Gastrointestinal	Diverticular disease	0.00065017	451099
4312	30659137	2019	Neurological	White matter hyperintensities	0.038025	11226
4313	30643251	2019	Psychiatric	Age of initiation of regular smoking	0.0062638	632802
4317	30643251	2019	Psychiatric	Drinks per day	0.0014742	537349
4328	30598549	2018	Skeletal	Estimated bone mineral density from heel ultrasounds	0.00010358	426824
4329	30598549	2018	Body Structures	Fractures	0.0055515	426795
4334	30552067	2018	Respiratory	Asthma	0.0024757	30810
4345	30525989	2018	Cardiovascular	Coronary artery disease and total cholesterol (bivariate)	0.0019268	735838
4346	30525989	2018	Cardiovascular	Coronary artery disease and triglyceride (bivariate)	0.0031142	735838
4347	30525989	2018	Cardiovascular	Coronary artery disease and low-density lipoprotein cholesterol (bivariate)	0.00077911	735838
4348	30525989	2018	Cardiovascular	Coronary artery disease and high-density lipoprotein cholesterol (bivariate)	0.0023618	735838
4358	30177863	2018	Gastrointestinal	Diverticular disease	4.1037e-05	409728
4363	29899525	2018	Activities	Strenuous sports or other exercises	0.005501	350492
4364	29899525	2018	Activities	Vigorous physical activity	0.030098	261055
4371	30367059	2018	Endocrine	Thyroid-stimulating hormone (female)	0.046374	30236
4377	30940143	2019	Cardiovascular	Resting heart rate	0.019461	458969
4389	29855537	2018	Body Structures	Bust size	0.040977	5609
4406	29855537	2018	Reproduction	Menstrual quality of life impact: Sleepiness	0.029525	11348
4412	30053915	2018	Cell	Total IgM levels	0.041862	1000
4455	31676860	2019	Neurological	Left lingual	0.022863	19629
4524	31676860	2019	Neurological	Left pallidum	0.041385	19629
4525	31676860	2019	Neurological	Left hippocampus	0.041817	19629
4528	31676860	2019	Neurological	Left ventral DC	0.03031	19629
4543	31676860	2019	Neurological	Gray matter	0.03382	19629
4545	31676860	2019	Neurological	Total brain volume	0.03883	19629
4556	31676860	2019	Neurological	Left lingual	0.023412	21821
4619	31676860	2019	Neurological	Left inferior lateral ventricle	0.024458	21821
4625	31676860	2019	Neurological	Left pallidum	0.041643	21821
4626	31676860	2019	Neurological	Left hippocampus	0.022323	21821
4629	31676860	2019	Neurological	Left ventral DC	0.033669	21821
4664	BioRxiv: https://doi.org/10.1101/288572	2019	Neurological	Superior corona radiata fractional anisotropy	0.035087	17706
4685	BioRxiv: https://doi.org/10.1101/288593	2019	Neurological	Splenium of corpus callosum axial diusivities	0.041794	17706
4686	BioRxiv: https://doi.org/10.1101/288594	2019	Neurological	Superior corona radiata axial diusivities	0.00097758	17706
4697	BioRxiv: https://doi.org/10.1101/288605	2019	Neurological	Corticospinal tract mean diusivities	0.041118	17706
4720	BioRxiv: https://doi.org/10.1101/288628	2019	Neurological	External capsule mode of anisotropy	0.038538	17706
4730	BioRxiv: https://doi.org/10.1101/288638	2019	Neurological	Superior corona radiata mode of anisotropy	0.020448	17706
4741	BioRxiv: https://doi.org/10.1101/288649	2019	Neurological	Corticospinal tract radial diusivities	0.039272	17706
PSMA4
atlas ID	PMID	Year	Domain	Trait	P-value	N
8	22472876	2013	Psychiatric	Major depressive disorder	0.03599	18759
10	23974872	2013	Psychiatric	Schizophrenia	0.024959	32143
11	25056061	2014	Psychiatric	Schizophrenia	0.00039569	82315
12	24280982	2014	Psychiatric	Schizophrenia/Bipolar disorder	0.015981	39202
13	24280982	2014	Psychiatric	Schizophrenia vs Bipolar disorder	0.00039569	16381
14	28439101	2017	Psychiatric	Posttraumatic stress disorder	0.045647	9537
20	20418890	2010	Psychiatric	Number of cigarettes smoked per day	0.00018331	38181
39	27046643	2016	Cognitive	Memory	0.0010422	112067
40	27046643	2016	Cognitive	Reaction time	0.03037	111483
93	25281659	2015	Skeletal	Birth length	0.035928	28459
131	23754948	2013	Metabolic	Hip circumference (female, adjusted for BMI)	0.032998	43316
147	26426971	2015	Metabolic	Body Mass Index (male > 50 yrs)	0.0088927	74324
221	25772697	2015	Immunological	T:%Vg9+Vd2-low	0.029275	669
241	25772697	2015	Immunological	CD161 on CD4mem	0.035037	669
248	25772697	2015	Immunological	CD337 on NK early	0.034381	669
265	25772697	2015	Immunological	CD8:%RTE	0.041783	669
269	25772697	2015	Immunological	CD4:%TM (2)	0.023309	669
272	25772697	2015	Immunological	CD4:%RTE	0.0078082	669
294	25772697	2015	Immunological	CD4mem:%Th1* (1)	0.035917	669
386	24816252	2014	Metabolic	Amino acid::Histidine metabolism::3-methylhistidine	0.048477	5885
408	24816252	2014	Metabolic	Amino acid::Tryptophan metabolism::serotonin (5HT)	0.0058326	6139
449	24816252	2014	Metabolic	Cofactors and vitamins::Hemoglobin and porphyrin metabolism::bilirubin (E,E)*	0.0029389	7748
463	24816252	2014	Metabolic	Energy::Oxidative phosphorylation::phosphate	0.025866	7789
472	24816252	2014	Metabolic	Lipid::Bile acid metabolism::taurodeoxycholate	0.048059	1564
475	24816252	2014	Metabolic	Lipid::Carnitine metabolism::2-tetradecenoyl carnitine	0.033196	6998
478	24816252	2014	Metabolic	Lipid::Carnitine metabolism::carnitine	0.037696	7797
482	24816252	2014	Metabolic	Lipid::Carnitine metabolism::laurylcarnitine	0.016384	5170
484	24816252	2014	Metabolic	Lipid::Carnitine metabolism::oleoylcarnitine	0.043847	7708
485	24816252	2014	Metabolic	Lipid::Carnitine metabolism::palmitoylcarnitine	0.028397	7701
504	24816252	2014	Metabolic	Lipid::Fatty acid, monohydroxy::2-hydroxypalmitate	0.027822	7797
506	24816252	2014	Metabolic	Lipid::Glycerolipid metabolism::choline	0.048729	7750
508	24816252	2014	Metabolic	Lipid::Glycerolipid metabolism::glycerol 3-phosphate (G3P)	0.039871	7781
558	24816252	2014	Metabolic	Lipid::Medium chain fatty acid::heptanoate (7:0)	0.016561	7802
560	24816252	2014	Metabolic	Lipid::Medium chain fatty acid::pelargonate (9:0)	0.019707	7803
564	24816252	2014	Metabolic	Lipid::Monoacylglycerol::1-palmitoylglycerol (1-monopalmitin)	0.0043495	7429
565	24816252	2014	Metabolic	Lipid::Monoacylglycerol::1-stearoylglycerol (1-monostearin)	0.00074781	6965
573	24816252	2014	Metabolic	Lipid::Sterol, Steroid::cholesterol	0.022038	7813
593	24816252	2014	Metabolic	Peptide::Dipeptide::glycylvaline	0.0079635	2108
611	24816252	2014	Metabolic	Peptide::Polypeptide::HWESASXX*	0.046753	7700
620	24816252	2014	Metabolic	Xenobiotics::Drug::2-hydroxyacetaminophen sulfate*	0.018705	1688
623	24816252	2014	Metabolic	Xenobiotics::Drug::4-acetaminophen sulfate	0.00095268	498
674	24816252	2014	Metabolic	::::X-08402	0.016627	7726
683	24816252	2014	Metabolic	::::X-10429	0.037975	6807
684	24816252	2014	Metabolic	::::X-10500	0.037546	7751
692	24816252	2014	Metabolic	::::X-11315	0.011232	7785
703	24816252	2014	Metabolic	::::X-11440	0.030279	7686
724	24816252	2014	Metabolic	::::X-11552	0.0088833	2170
732	24816252	2014	Metabolic	::::X-11805	0.020763	2814
751	24816252	2014	Metabolic	::::X-12056	0.031642	4130
757	24816252	2014	Metabolic	Amino acid::Tryptophan metabolism::X-12100--hydroxytryptophan*	0.018885	7499
789	24816252	2014	Metabolic	::::X-12680	0.040403	2311
806	24816252	2014	Metabolic	::::X-12830	0.012506	3415
813	24816252	2014	Metabolic	Lipid::Essential fatty acid::X-12990--docosapentaenoic acid (n6-DPA)	0.0036804	2581
816	24816252	2014	Metabolic	::::X-13215	0.02224	6305
829	24816252	2014	Metabolic	::::X-13859	0.026193	7002
834	24816252	2014	Metabolic	Peptide::Dipeptide::X-14205--alpha-glutamyltyrosine	0.020263	1789
864	27005778	2016	Metabolic	22:6, docosahexaenoic acid (DHA)	0.0097001	13499
865	27005778	2016	Metabolic	Esterified cholesterol	0.0084957	13497
867	27005778	2016	Metabolic	OmegaL3 fatty acids	0.021046	13544
875	27005778	2016	Metabolic	Glycoprotein acetyls, mainly a1Lacid glycoprotein	0.0080651	19270
886	27005778	2016	Metabolic	Total cholesterol in large HDL	0.020577	21558
887	27005778	2016	Metabolic	Cholesterol esters in large HDL	0.0080656	19273
889	27005778	2016	Metabolic	Total lipids in large HDL	0.022278	19273
890	27005778	2016	Metabolic	Concentration of large HDL particles	0.032047	19273
917	27005778	2016	Metabolic	Cholesterol esters in medium LDL	0.04744	19273
919	27005778	2016	Metabolic	Concentration of medium LDL particles	0.039608	19273
922	27005778	2016	Metabolic	Cholesterol esters in medium VLDL	0.016021	19273
928	27005778	2016	Metabolic	MonoLunsaturated fatty acids	0.039081	13535
929	27005778	2016	Metabolic	Other polyunsaturated fatty acids than 18:2	0.030774	13549
936	27005778	2016	Metabolic	Total cholesterol in small LDL	0.029222	21556
939	27005778	2016	Metabolic	Total cholesterol in small VLDL	0.016037	21557
940	27005778	2016	Metabolic	Free cholesterol in small VLDL	0.047483	21559
941	27005778	2016	Metabolic	Total lipids in small VLDL	0.020397	19273
942	27005778	2016	Metabolic	Concentration of small VLDL particles	0.029235	19273
948	27005778	2016	Metabolic	Total fatty acids	0.035527	13505
1006	27989323	2017	Immunological	Regulated on Activation, Normal T Cell Expressed and Secreted (CCL5)	0.038661	3421
1025	17903296	2007	Skeletal	Femoral Neck Length (GEE, adjusted for age and sex)	0.048065	1090
1027	17903296	2007	Skeletal	Femoral Neck Length (GEE, adjusted for multivariable)	0.036181	1090
1053	18463370	2008	Neoplasms	Neuroblastoma	0.040743	3075
1093	22886559	2012	Neoplasms	Glioma	0.034659	6811
1129	27918534	2017	Metabolic	Ratio of visceral-tosubcutaneous adipose tissue volume	0.026617	18191
1132	27918534	2017	Metabolic	Ratio of visceral-tosubcutaneous adipose tissue volume (adjusted for BMI)	0.047134	18191
1137	27015805	2016	Mortality	Father's age at death	0.0026438	75244
1138	27015805	2016	Mortality	Mother's age at death	0.045367	75244
1227	28748955	2017	Mortality	Life span	0.015291	116279
1229	17052657	2006	Neurological	Parkinson Disease	0.041852	537
1353	17903299	2007	Metabolic	Plasma Apolipoprotein C3 level (GEE, multivariate adjusted)	0.03464	767
1355	17903299	2007	Metabolic	Plasma Apolipoprotein C3 level (GEE, adjusted for age and sex)	0.02814	767
1396	17903299	2007	Metabolic	High-density lipoprotein 2 cholesterol (at exam 5, FBAT, adjusted for multivariable)	0.027702	958
1447	17903299	2007	Metabolic	Low-density lipoprotein cholesterol (at exam 3, GEE, adjusted for age and sex)	0.049057	1056
1531	17903303	2007	Cardiovascular	Ankle-brachial index (at exam 6, GEE, adjusted for age and sex)	0.014012	984
1578	17903303	2007	Cardiovascular	Maximum coronary artery calcification - Agatston score (at exam 7, FBAT, adjusted for multivariable)	0.047785	678
1614	17903293	2007	Immunological	CD40 Ligand plasma (at exam 7, FBAT, adjusted for age and sex)	0.008301	998
1615	17903293	2007	Immunological	CD40 Ligand plasma (at exam 7, GEE, adjusted for age and sex)	0.010554	998
1616	17903293	2007	Immunological	CD40 Ligand plasma (at exam 7, FBAT, adjusted for multivariable)	0.016138	998
1617	17903293	2007	Immunological	CD40 Ligand plasma (at exam 7, GEE, adjusted for multivariable)	0.01616	998
1622	17903293	2007	Immunological	Intercellular adhesion molecule-1 (at exam 7, FBAT, adjusted for age and sex)	0.032973	1006
1630	17903293	2007	Immunological	Urinary isoprostanes/creatinine (at exam 7, FBAT, adjusted for age and sex)	0.019364	828
1631	17903293	2007	Immunological	Urinary isoprostanes/creatinine (at exam 7, GEE, adjusted for age and sex)	0.033917	828
1657	17903293	2007	Immunological	Tumor necrosis factor receptor II (at exam 7, GEE, adjusted for multivariable)	0.036677	980
1662	17903293	2007	Metabolic	Alanine transaminase (at exam 2, FBAT, adjusted for age and sex)	0.024635	904
1664	17903293	2007	Metabolic	Alanine transaminase (at exam 2, FBAT, adjusted for multivariable)	0.02295	904
1684	17903293	2007	Metabolic	Brain natriuretic peptide (at exam 6, FBAT, adjusted for multivariable)	0.036315	938
1692	17903293	2007	Metabolic	Vitamin K plasma phylloquinone (at exam 6 or 7, FBAT, adjusted for multivariable)	0.017891	518
1698	17903292	2007	Endocrine	Dehydroepiandrosterone sulfate (at exam 3, FBAT, adjusted for age and sex)	0.042737	850
1729	17903292	2007	Metabolic	Change in serum creatinine from exam 2 to 7 (GEE, adjusted for multivariable)	0.034074	854
1738	17903292	2007	Metabolic	Urinary albumin excertion of at least 30 in enriched hypertensive sample (at exam 6, FBAT, adjusted for age and sex)	0.041973	532
1740	17903292	2007	Metabolic	Urinary albumin excertion of at least 30 in enriched hypertensive sample (at exam 6, FBAT, adjusted for multivariable)	0.045228	532
1802	17903306	2007	Cardiovascular	Low frequency power HRV (cohort exam 18 offsprint exam 3, FBAT, adjusted for age and HR)	0.02921	747
1913	17903297	2007	Neurological	Occipital brain volume (GEE, adjusted for multivariable)	0.03986	705
1967	17903295	2007	Cognitive	MMSE score (at age 65, GEE, adjusted for multivariable)	0.0386	462
1975	17903295	2007	Mortality	Morbidity-free survival (at age 65, GEE, adjusted for birth-cohort)	0.040871	558
1986	17903295	2007	Reproduction	Age at natural menopause (FBAT)	0.049972	438
2032	28067912	2017	Gastrointestinal	Prognosis in Crohn's Disease	0.027253	2734
2041	27656889	2016	Cognitive	Attention function - Hit reaction time - Child	0.028698	1655
2059	17463246	2007	Endocrine	Type 2 Diabetes	0.041301	2931
2092	28240269	2017	Cell	CCL21 - C-C motif chemokine 21	0.010844	1000
2105	28240269	2017	Cell	ROR1 - Tyrosine-protein kinase transmembrane receptor ROR1	0.037767	1000
2108	28240269	2017	Cell	TNFSF9 - Tumor necrosis factor ligand superfamily member 9	0.04163	1000
2128	28240269	2017	Cell	IL10RB - Interleukin-10 receptor subunit beta	0.016368	1000
2129	28240269	2017	Cell	IL12RB1 - Interleukin-12 receptor subunit beta-1	0.035845	1000
2151	28240269	2017	Cell	TDGF1 - Teratocarcinoma-derived growth factor 1	0.0046265	1000
2302	28240269	2017	Cell	ESAM - Endothelial cell-selective adhesion molecule	0.032359	1000
2331	28240269	2017	Cell	LGALS2 - Galectin-2	0.043421	1000
2377	28240269	2017	Cell	IDUA - alpha-L-iduronidase	0.020627	1000
2424	28240269	2017	Cell	ANGPTL3 - Angiopoietin-related protein 3	0.023102	1000
2436	28240269	2017	Cell	CNTN5 - Contactin-5	0.020721	1000
2437	28240269	2017	Cell	CST7 - Cystatin-F	0.02224	1000
2439	28240269	2017	Cell	DLL4 - Delta-like protein 4	0.0029534	1000
2457	28240269	2017	Cell	RGMB - RGM domain family member B	0.035217	1000
2516	28240269	2017	Cell	EPHA1 - Ephrin type-A receptor 1	0.034482	1000
2564	28240269	2017	Cell	CCL15 - C-C motif chemokine 15	0.038009	1000
2586	28240269	2017	Cell	CHIT1 - Chitotriosidase-1	0.0082108	1000
2598	28240269	2017	Cell	HGFAC - Hepatocyte growth factor activator	0.041872	1000
2604	28240269	2017	Cell	MAP2K2 - Dual specificity mitogen-activated protein kinase kinase 2	0.016674	1000
2641	28240269	2017	Cell	TNFRSF4 - Tumor necrosis factor receptor superfamily member 4	0.028323	1000
2863	28240269	2017	Cell	IL5RA - Interleukin-5 receptor subunit alpha	0.0083259	1000
2914	28240269	2017	Cell	OLFM4 - Olfactomedin-4	0.044806	1000
2931	28240269	2017	Cell	IL1A - Interleukin-1 alpha	0.018143	1000
3045	28240269	2017	Cell	CRTAM - Cytotoxic and regulatory T-cell molecule	0.012123	1000
3134	28240269	2017	Cell	GRAP2 - GRB2-related adapter protein 2	0.022335	1000
3150	28240269	2017	Cell	CPNE1 - Copine-1	0.049046	1000
3173	28240269	2017	Cell	ALCAM - CD166 antigen	0.040948	1000
3185	31427789	2019	Metabolic	Waist circumference	0.031856	385932
3186	31427789	2019	Metabolic	Hip circumference	0.00034689	385887
3187	31427789	2019	Skeletal	Standing height	0.00031077	385748
3194	31427789	2019	Environment	Number of vehicles in household	0.0040041	383893
3195	31427789	2019	Environment	Average total household income before tax	0.00021835	332594
3201	31427789	2019	Environment	Job involves heavy manual or physical work	0.0050082	220789
3209	31427789	2019	Activities	Duration of vigorous activity	0.026541	210896
3212	31427789	2019	Activities	Frequency of walking for pleasure in last 4 weeks	0.040707	275324
3223	31427789	2019	Activities	Length of mobile phone use	0.02311	381616
3231	31427789	2019	Psychiatric	Nap during day	0.019586	386124
3235	31427789	2019	Psychiatric	Current tobacco smoking	0.0125	386150
3245	31427789	2019	Nutritional	Non-oily fish intake	0.018993	384907
3247	31427789	2019	Nutritional	Poultry intake	6.2779e-06	385728
3250	31427789	2019	Nutritional	Pork intake	0.020568	384328
3251	31427789	2019	Nutritional	Cheese intake	0.04067	377082
3253	31427789	2019	Nutritional	Cereal intake	0.0077675	368775
3255	31427789	2019	Nutritional	Tea intake	0.036557	373481
3261	31427789	2019	Psychiatric	Alcohol intake frequency	0.0078111	386082
3272	31427789	2019	Cognitive	Handedness (chirality/laterality)	0.023959	386276
3274	31427789	2019	Dermatological	Ease of skin tanning	0.0072427	378364
3276	31427789	2019	Activities	Facial ageing	0.0050607	354097
3277	31427789	2019	Environment	Maternal smoking around birth	0.0012846	331862
3278	31427789	2019	Mortality	Father still alive	1.0408e-06	375841
3279	31427789	2019	Mortality	Father's age at death	1.1242e-06	283990
3280	31427789	2019	Mortality	Mother still alive	0.0017457	379747
3296	31427789	2019	Psychiatric	Risk taking	0.037547	372651
3308	31427789	2019	Mortality	Long-standing illness, disability or infirmity	0.027854	377498
3310	31427789	2019	Activities	Age started wearing glasses or contact lenses	1.7709e-06	332074
3315	31427789	2019	Activities	Use of sun/uv protection	0.0017908	383659
3317	31427789	2019	Environment	Falls in the last year	0.00013092	385553
3319	31427789	2019	Respiratory	Wheeze or whistling in the chest in last year	0.021158	379150
3335	31427789	2019	Psychiatric	Light smokers, at least 100 smokes in lifetime	2.8745e-10	105610
3339	31427789	2019	Reproduction	Age when periods started (menarche) (female)	0.0046297	202636
3353	31427789	2019	Psychiatric	Number of cigarettes previously smoked daily	4.1791e-24	90143
3354	31427789	2019	Psychiatric	Age stopped smoking	0.00093012	94873
3355	31427789	2019	Psychiatric	Ever stopped smoking for 6+ months	0.00028483	93871
3362	31427789	2019	Mortality	Mother's age at death	0.019731	227076
3382	31427789	2019	Cognitive	Prospective memory test - Duration screen displayed	0.0090572	128912
3392	31427789	2019	Psychiatric	Longest period of depression	0.002789	54608
3406	31427789	2019	Cognitive	Fluid intelligence test - FI8 : chained arithmetic	0.0068791	68065
3409	31427789	2019	Environment	Education - Qualifications	0.00083604	318526
3412	31427789	2019	Skeletal	Sitting height	3.5617e-05	385393
3415	31427789	2019	Cognitive	Reaction time test - Mean time to correctly identify matches	0.0037105	383748
3425	31427789	2019	Psychiatric	Ever smoked	0.016537	385013
3435	31427789	2019	Metabolic	Body Mass Index	0.019511	385336
3436	31427789	2019	Metabolic	Weight	4.9901e-05	385473
3440	31427789	2019	Metabolic	Impedance measures - Weight	5.6164e-05	379840
3442	31427789	2019	Metabolic	Impedance measures - Whole body fat mass	0.0101	379203
3443	31427789	2019	Metabolic	Impedance measures - Whole body fat-free mass	1.4222e-07	379804
3444	31427789	2019	Metabolic	Impedance measures - Whole body water mass	9.7326e-08	379835
3445	31427789	2019	Metabolic	Impedance measures - Body Mass Index (BMI)	0.029369	379831
3446	31427789	2019	Metabolic	Impedance measures - Basal metabolic rate	2.3017e-07	379821
3447	31427789	2019	Metabolic	Impedance measures - Impedance of whole body	0.0011079	379792
3448	31427789	2019	Metabolic	Impedance measures - Impedance of leg (right)	0.00044161	379813
3449	31427789	2019	Metabolic	Impedance measures - Impedance of leg (left)	2.1272e-05	379807
3453	31427789	2019	Metabolic	Impedance measures - Leg fat mass (right)	0.036906	379802
3454	31427789	2019	Metabolic	Impedance measures - Leg fat-free mass (right)	2.627e-07	379793
3455	31427789	2019	Metabolic	Impedance measures - Leg predicted mass (right)	2.544e-07	379793
3458	31427789	2019	Metabolic	Impedance measures - Leg fat-free mass (left)	8.5403e-08	379766
3459	31427789	2019	Metabolic	Impedance measures - Leg predicted mass (left)	9.0377e-08	379761
3461	31427789	2019	Metabolic	Impedance measures - Arm fat mass (right)	0.021	379725
3462	31427789	2019	Metabolic	Impedance measures - Arm fat-free mass (right)	3.3445e-06	379723
3463	31427789	2019	Metabolic	Impedance measures - Arm predicted mass (right)	3.3406e-06	379716
3465	31427789	2019	Metabolic	Impedance measures - Arm fat mass (left)	0.022704	379663
3466	31427789	2019	Metabolic	Impedance measures - Arm fat-free mass (left)	6.1239e-06	379653
3467	31427789	2019	Metabolic	Impedance measures - Arm predicted mass (left)	9.7662e-06	379638
3469	31427789	2019	Metabolic	Impedance measures - Trunk fat mass	0.0087826	379578
3470	31427789	2019	Metabolic	Impedance measures - Trunk fat-free mass	2.5032e-07	379507
3471	31427789	2019	Metabolic	Impedance measures - Trunk predicted mass	3.9591e-07	379469
3481	31427789	2019	Nutritional	Milk type used: Semi-skimmed	0.042385	373135
3485	31427789	2019	Nutritional	Bread type: White	0.015619	372617
3487	31427789	2019	Nutritional	Bread type: Wholemeal or wholegrain	0.0042967	372617
3491	31427789	2019	Nutritional	Cereal type: Muesli	0.032712	319477
3494	31427789	2019	Nutritional	Coffee type: Ground coffee (include espresso, filter etc)	0.011427	303811
3519	31427789	2019	Environment	Current employment status: In paid employment or self-employed	0.00016141	385138
3520	31427789	2019	Environment	Current employment status: Retired	0.027906	385138
3522	31427789	2019	Environment	Current employment status: Unable to work because of sickness or disability	0.0005729	385138
3526	31427789	2019	Environment	Transport type for commuting to job workplace: Public transport	0.047236	205217
3549	31427789	2019	Body Structures	Mouth/teeth dental problems: Dentures	0.0039396	385026
3567	31427789	2019	Psychiatric	Why stopped smoking: Illness or ill health	0.0020758	94509
3570	31427789	2019	Neurological	Pain type(s) experienced in last month: Headache	0.03188	385698
3572	31427789	2019	Neurological	Pain type(s) experienced in last month: Back pain	0.041195	385698
3575	31427789	2019	Neurological	Pain type(s) experienced in last month: Knee pain	0.026386	385698
3630	31427789	2019	Environment	Illnesses of father: Lung cancer	7.0851e-08	355137
3632	31427789	2019	Environment	Illnesses of father: Chronic bronchitis/emphysema	6.7994e-06	355137
3640	31427789	2019	Environment	Illnesses of mother: Lung cancer	7.406e-06	367939
3643	31427789	2019	Environment	Illnesses of mother: Chronic bronchitis/emphysema	8.7126e-05	367939
3654	31427789	2019	Psychiatric	Smoking status: Never	0.0021481	384964
3671	31427789	2019	Gastrointestinal	Diagnoses - main ICD10: K40 Inguinal hernia	0.025258	300791
3716	31427789	2019	Mortality	Diagnoses - secondary ICD10: Z95 Presence of cardiac and vascular implants and grafts	0.046172	244890
3727	31427789	2019	Psychiatric	Anxiety - Ever felt worried, tense, or anxious for most of a month or longer	0.0059408	118397
3745	31427789	2019	Psychiatric	Happiness and subjective well-being - General happiness	0.018342	126132
3769	31427789	2019	Psychiatric	Anxiety - Recent restlessness	0.027812	126513
3779	31427789	2019	Psychiatric	Traumatic events - Witnessed sudden violent death	0.036262	126595
3785	29942086	2018	Cognitive	Intelligence	0.036118	269867
3792	30804565	2019	Psychiatric	Daytime napping	0.0065969	386577
3808	19853236	2009	Immunological	Lymphocyte count	0.04075	4226
3816	20045101	2010	Immunological	CD19+ B cell level	0.028513	2538
3827	22763110	2012	Skeletal	Osteoarthritis of hip and/or knee	0.012129	18419
3832	27723757	2016	Dermatological	Vitiligo	0.0027684	44266
3843	27863252	2016	Immunological	Hematocrit (two-way meta)	0.023756	132699
3844	27863252	2016	Immunological	Hemoglobin concentration (two-way meta)	0.013138	132596
3851	27863252	2016	Immunological	Mean corpuscular hemoglobin (two-way meta)	0.043035	132224
3852	27863252	2016	Immunological	Mean corpuscular volume (two-way meta)	0.024429	132353
3865	27863252	2016	Immunological	Red cell distribution width (two-way meta)	0.0003207	131520
3878	27863252	2016	Immunological	Granulocyte percentage of myeloid white cells (three-way meta)	0.027636	169545
3887	27863252	2016	Immunological	Mean corpuscular hemoglobin (three-way meta)	0.015801	172332
3888	27863252	2016	Immunological	Mean corpuscular volume (three-way meta)	0.018335	172433
3890	27863252	2016	Immunological	Monocyte percentage of white cells (three-way meta)	0.024049	170494
3901	27863252	2016	Immunological	Red cell distribution width (three-way meta)	0.00019651	171529
3906	28073927	2017	Ophthalmological	Intraocular pressure	0.013367	29578
3907	28073927	2017	Ophthalmological	Intraocular pressure	0.018833	8352
3931	28878392	2017	Metabolic	Monogalactosylation	0.043914	2078
3938	28878392	2017	Metabolic	Bisecting GlcNAc	0.027521	2078
3982	29483656	2018	Psychiatric	Schizophrenia	0.00054699	105318
3985	29497042	2018	Cardiovascular	Heart rate recovery at 10 secnds	0.016162	58818
4005	29559693	2018	Skeletal	Osteoarthritis (self reported)	0.026888	63556
4013	29662059	2018	Psychiatric	Major depressive disorder (ICD-coded)	0.038026	217584
4038	29906448	2018	Psychiatric	Schizophrenia	0.00032346	87491
4040	29906448	2018	Psychiatric	Schizophrenia/Bipolar disorder	0.00012102	107620
4048	29534260	2018	Skeletal	Plantar fasciitis	0.015375	102503
4050	28358823	2017	Body Structures	Anterior cruciate ligament rupture (fixed effect model)	0.0098525	99342
4051	28358823	2017	Body Structures	Anterior cruciate ligament rupture (random effect model)	0.031178	99342
4061	27920155	2017	Metabolic	Urinary albumin-to-creatinine ratio	0.038	31164
4066	30038396	2018	Environment	Educational attainment	0.0096306	766345
4070	BioRxiv: https://doi.org/10.1101/261081	2018	Psychiatric	Ever smoker	0.0011061	518633
4074	30239722	2018	Metabolic	Body Mass Index	0.025394	806834
4080	30239722	2018	Metabolic	Waist-hip ratio (adjusted for BMI)	0.0096317	694649
4082	30239722	2018	Metabolic	Waist-hip ratio (adjusted for BMI, female)	0.031027	379501
4092	29844566	2018	Cognitive	Reaction time	2.7903e-05	330069
4101	29403010	2018	Metabolic	Triglyceride	0.044383	105597
4112	29403010	2018	Metabolic	Sodium	0.0058177	127304
4114	29403010	2018	Metabolic	Chloride	0.0032924	126402
4126	29403010	2018	Metabolic	Creatine kinase	0.032656	106080
4157	30531953	2018	Neurological	Focal Epilepsy	0.0162	39348
4160	30531953	2018	Neurological	Focal Epilepsy, hippocampal sclerosis (HS)	0.023582	24927
4167	BioRxiv: https://doi.org/10.1101/388165	2019	Neurological	Parkinson disease of sibling pairs (tier 1)	0.026825	482730
4185	31217584	2019	Psychiatric	Cigarettes per day (excluding nonsmokers)	0.0070808	15862
4209	31152163	2019	Metabolic	Chronic kidney disease	0.017032	625219
4240	30995994	2019	Cognitive	Latent naming speed	0.041936	883
4241	30995994	2019	Cognitive	Rapid alternating stimulus test for letters/numbers	0.0096495	1324
4242	30995994	2019	Cognitive	Rapid automised naming of letters	0.022862	1324
4245	30980028	2019	Cognitive	Left handed	0.017158	331037
4273	30846698	2019	Psychiatric	Long sleep	0.0083852	339926
4278	30804560	2019	Respiratory	FEV1	6.5247e-10	400102
4279	30804560	2019	Respiratory	FVC	4.5899e-07	400102
4280	30804560	2019	Respiratory	FEV1/FVC ratio	0.0006781	400102
4281	30804560	2019	Respiratory	PEF	0.00109	345265
4282	30804560	2019	Respiratory	FEV1	1.1995e-08	321047
4283	30804560	2019	Respiratory	FVC	8.5413e-06	321047
4284	30804560	2019	Respiratory	FEV1/FVC ratio	0.0014684	321047
4285	30804560	2019	Respiratory	PEF	0.003137	321047
4286	30804560	2019	Respiratory	FEV1	0.039752	79055
4287	30804560	2019	Respiratory	FVC	0.030832	79055
4299	30674883	2019	Dermatological	Vitiligo (late onset)	0.0069526	20623
4307	30664745	2019	Skeletal	Osteoarthritis	0.0020811	455221
4308	30664745	2019	Skeletal	Osteoarthritis of hit or knee	0.029488	417596
4313	30643251	2019	Psychiatric	Age of initiation of regular smoking	0.029189	632802
4314	30643251	2019	Psychiatric	Ever smoked regulary	0.0029089	262990
4315	30643251	2019	Psychiatric	Cigarettes per day	2.0283e-44	263954
4316	30643251	2019	Psychiatric	Smoking cessation	0.00041088	312821
4319	30643256	2019	Activities	Life satisfaction (univariate)	0.035315	80852
4330	30595539	2018	Dermatological	Postburn scar pliability	0.044389	665
4351	30573740	2018	Dermatological	Male pattern baldness (BOLT LMM infinitesimal mixed model)	0.0042128	205327
4352	30573740	2018	Dermatological	Male pattern baldness (BOLT LMM non-infinitesimal mixed model)	0.0033567	205327
4359	30102696	2018	Gastrointestinal	Biliary atresia	0.048239	2059
4360	30102696	2018	Gastrointestinal	Biliary atresia	0.049491	2427
4366	29899525	2018	Activities	Fraction of accelerations	0.024622	90667
4367	30003307	2018	Cardiovascular	Coronary artery disease in diabetes	0.0097292	15666
4369	30367059	2018	Endocrine	Thyroid-stimulating hormone	0.0026609	54288
4370	30367059	2018	Endocrine	Thyroid-stimulating hormone (male)	0.013617	24618
4371	30367059	2018	Endocrine	Thyroid-stimulating hormone (female)	0.031259	30236
4376	30367059	2018	Endocrine	Hypothyroidism	0.0049515	53423
4394	29855537	2018	Reproduction	Heavy vaginal discharge	0.043893	11348
4402	29855537	2018	Reproduction	Menstruation quality of life impact: Joint pina	0.03639	11348
4408	29855537	2018	Reproduction	Vaginal discharge: Itching	0.037007	11348
4414	30053915	2018	Cell	Total IgA levels	0.036756	1000
4440	30053915	2018	Cell	Hepatitis B HBc antigen IgG levels	0.022534	504
4452	31676860	2019	Neurological	Left isthmus cingulate	0.038415	19629
4454	31676860	2019	Neurological	Left lateral orbitofrontal	0.015708	19629
4472	31676860	2019	Neurological	Left superior temporal	0.0018128	19629
4499	31676860	2019	Neurological	Right rostral anterior cingulate	0.040765	19629
4504	31676860	2019	Neurological	Right supramarginal	0.0029348	19629
4514	31676860	2019	Neurological	3rd ventricle	0.017213	19629
4515	31676860	2019	Neurological	4th ventricle	0.0033509	19629
4532	31676860	2019	Neurological	Right cerebellum exterior	0.013787	19629
4533	31676860	2019	Neurological	Right cerebellum white matter	0.017193	19629
4539	31676860	2019	Neurological	Right amygdala	0.016209	19629
4545	31676860	2019	Neurological	Total brain volume	0.047497	19629
4550	31676860	2019	Neurological	Left fusiform	0.01826	21821
4552	31676860	2019	Neurological	Left inferior temporal	0.043443	21821
4553	31676860	2019	Neurological	Left isthmus cingulate	0.044108	21821
4555	31676860	2019	Neurological	Left lateral orbitofrontal	0.028225	21821
4573	31676860	2019	Neurological	Left superior temporal	0.003071	21821
4581	31676860	2019	Neurological	Right fusiform	0.04469	21821
4600	31676860	2019	Neurological	Right rostral anterior cingulate	0.044545	21821
4605	31676860	2019	Neurological	Right supramarginal	0.0026489	21821
4616	31676860	2019	Neurological	4th ventricle	0.016159	21821
4633	31676860	2019	Neurological	Right cerebellum exterior	0.022131	21821
4634	31676860	2019	Neurological	Right cerebellum white matter	0.03569	21821
4640	31676860	2019	Neurological	Right amygdala	0.037362	21821
4649	BioRxiv: https://doi.org/10.1101/288557	2019	Neurological	Average across all tracts fractional anisotropy	0.024545	17706
4653	BioRxiv: https://doi.org/10.1101/288561	2019	Neurological	Corticospinal tract fractional anisotropy	0.0309	17706
4654	BioRxiv: https://doi.org/10.1101/288562	2019	Neurological	External capsule fractional anisotropy	0.01314	17706
4668	BioRxiv: https://doi.org/10.1101/288576	2019	Neurological	Uncinate fasciculus fractional anisotropy	0.029331	17706
4698	BioRxiv: https://doi.org/10.1101/288606	2019	Neurological	External capsule mean diusivities	0.025694	17706
4706	BioRxiv: https://doi.org/10.1101/288614	2019	Neurological	Retrolenticular part of internal capsule mean diusivities	0.042077	17706
4707	BioRxiv: https://doi.org/10.1101/288615	2019	Neurological	Splenium of corpus callosum mean diusivities	0.039625	17706
4708	BioRxiv: https://doi.org/10.1101/288616	2019	Neurological	Superior corona radiata mean diusivities	0.04314	17706
4731	BioRxiv: https://doi.org/10.1101/288639	2019	Neurological	Superior fronto-occipital fasciculus mode of anisotropy	0.027612	17706
4737	BioRxiv: https://doi.org/10.1101/288645	2019	Neurological	Average across all tracts radial diusivities	0.028726	17706
4742	BioRxiv: https://doi.org/10.1101/288650	2019	Neurological	External capsule radial diusivities	0.018825	17706
4747	BioRxiv: https://doi.org/10.1101/288655	2019	Neurological	Posterior corona radiata radial diusivities	0.04313	17706
4750	BioRxiv: https://doi.org/10.1101/288658	2019	Neurological	Retrolenticular part of internal capsule radial diusivities	0.049261	17706

## Sheet: 9
Table S9 phewas analysis of depression and schizophrenia comorbidity sites
BTN3A1
atlas ID	PMID	Year	Domain	Trait	P-value	N
2	30478444	2019	Psychiatric	Attention deficit hyperactivity disorder	0.046415	53293
5	21926972	2011	Psychiatric	Bipolar disorder	0.0057536	16731
10	23974872	2013	Psychiatric	Schizophrenia	0.035993	32143
11	25056061	2014	Psychiatric	Schizophrenia	6.0984e-06	82315
12	24280982	2014	Psychiatric	Schizophrenia/Bipolar disorder	0.019045	39202
13	24280982	2014	Psychiatric	Schizophrenia vs Bipolar disorder	6.0984e-06	16381
47	27798627	2016	Reproduction	Age at first birth	0.0033657	251151
49	27798627	2016	Reproduction	Age at first birth (male)	0.0025743	48408
57	23722424	2013	Environment	Educational attainment	4.4337e-05	101069
58	23722424	2013	Environment	College completion	0.00045471	95427
60	25201988	2014	Environment	Educational attainment	0.0012287	106736
64	27416945	2016	Endocrine	Insulin sensitivity index (adjusted for age, sex)	0.011819	16753
65	27416945	2016	Endocrine	Insulin sensitivity index (adjusted for age, sex. Bmi)	0.023467	16753
66	27416945	2016	Endocrine	Insulin sensitivity index (combined influence of the genotype effect adjusted for BMI and the interaction effect between the genotype and BMI on ISI)	0.0017741	16753
91	22484627	2012	Metabolic	Childhood obesity	0.040541	13848
110	21378988	2011	Cardiovascular	Coronary artery disease	0.031437	30482
142	25282103	2014	Skeletal	Height	0.005159	253288
159	25673412	2015	Metabolic	Hip circumference (female)	0.03298	118528
160	25673412	2015	Metabolic	Hip circumference (female)	0.035847	125113
171	25673412	2015	Metabolic	Waist circumference (female)	0.010156	127998
172	25673412	2015	Metabolic	Waist circumference (female)	0.010604	134594
183	25673412	2015	Metabolic	Waist-hip ratio (female)	0.040627	118004
184	25673412	2015	Metabolic	Waist-hip ratio (female)	0.039508	124591
191	26831199	2016	Metabolic	Estimated glomerular filtration rate based on serum creatinine	0.04685	113814
206	23263486	2013	Metabolic	Serum Urate	0.024641	110347
209	28530673	2017	Cognitive	Intelligence	0.049265	78308
226	25772697	2015	Immunological	B Mem:%IgG	0.040338	669
271	25772697	2015	Immunological	CD4:%CD244+ Na茂ve	0.038513	669
297	25772697	2015	Immunological	CD4mem:%Th22	0.0024235	669
300	25772697	2015	Immunological	CD4mem:%Th1* (3)	0.033128	669
367	24816252	2014	Metabolic	Amino acid::Alanine and aspartate metabolism::N-acetylalanine	0.04118	7720
388	24816252	2014	Metabolic	Amino acid::Lysine metabolism::glutaroyl carnitine	0.025881	7701
389	24816252	2014	Metabolic	Amino acid::Lysine metabolism::lysine	0.026126	7812
390	24816252	2014	Metabolic	Amino acid::Lysine metabolism::pipecolate	0.045425	7792
403	24816252	2014	Metabolic	Amino acid::Tryptophan metabolism::C-glycosyltryptophan*	0.040771	7786
498	24816252	2014	Metabolic	Lipid::Fatty acid, dicarboxylate::3-carboxy-4-methyl-5-propyl-2-furanpropanoate (CMPF)	0.0054922	7812
551	24816252	2014	Metabolic	Lipid::Lysolipid::2-palmitoylglycerophosphocholine*	0.013883	7695
563	24816252	2014	Metabolic	Lipid::Monoacylglycerol::1-oleoylglycerol (1-monoolein)	0.0038668	5717
572	24816252	2014	Metabolic	Lipid::Sterol, Steroid::androsterone sulfate	0.049961	7785
577	24816252	2014	Metabolic	Lipid::Sterol, Steroid::epiandrosterone sulfate	0.025046	7769
589	24816252	2014	Metabolic	Nucleotide::Pyrimidine metabolism, uracil containing::pseudouridine	0.0069635	7785
610	24816252	2014	Metabolic	Peptide::Polypeptide::bradykinin, des-arg(9)	0.02557	4570
651	24816252	2014	Metabolic	::::X-02249	1.6446e-05	7818
666	24816252	2014	Metabolic	::::X-06126	0.0080094	7785
702	24816252	2014	Metabolic	::::X-11438	0.037635	7084
724	24816252	2014	Metabolic	::::X-11552	0.00082775	2170
731	24816252	2014	Metabolic	::::X-11799	0.010973	5038
752	24816252	2014	Metabolic	::::X-12063	0.01933	7197
779	24816252	2014	Metabolic	::::X-12450	0.016063	6432
781	24816252	2014	Metabolic	::::X-12465	0.0054585	5883
782	24816252	2014	Metabolic	Amino acid::Amino fatty acid::X-12510--2-aminooctanoic acid	0.016265	7566
799	24816252	2014	Metabolic	::::X-12740	0.034606	3731
807	24816252	2014	Metabolic	::::X-12833	0.0061659	243
818	24816252	2014	Metabolic	Lipid::Carnitine metabolism::X-13431--nonanoylcarnitine*	0.012851	6591
840	24816252	2014	Metabolic	::::X-14541	0.038069	1941
951	27005778	2016	Metabolic	Urea	0.040064	18814
975	27989323	2017	Immunological	Eotaxin (CCL11)	0.046864	8153
980	27989323	2017	Immunological	Interferon-gamma	0.017307	7701
1067	19430480	2009	Endocrine	Type 1 Diabetes	1.1286e-05	7982
1108	27918534	2017	Metabolic	Subcutaneous adipose tissue volume	0.02346	18247
1111	27918534	2017	Metabolic	Visceral sdipose tissue volume	0.037997	18332
1113	27918534	2017	Metabolic	Visceral sdipose tissue volume (female)	0.039907	9594
1117	27918534	2017	Metabolic	Pericardial adipose tissue volume	0.0062408	12204
1119	27918534	2017	Metabolic	Pericardial adipose tissue volume (female)	0.0045357	6362
1170	26833098	2016	Metabolic	Leptin (adjusted for BMI)	0.048701	32161
1197	25027320	2014	Psychiatric	Cerebrospinal fluid levels of amyloid-beta 1-42	0.043101	363
1202	24390342	2014	Connective Tissue	Rheumatoid Arthritis	2.9559e-07	22515
1204	24390342	2014	Connective Tissue	Rheumatoid Arthritis	0.010797	103638
1208	26635072	2015	Respiratory	FEV1	0.048673	38199
1212	27398621	2016	Endocrine	Type 2 Diabetes	0.018506	44414
1227	28748955	2017	Mortality	Life span	0.028665	116279
2001	18193045	2008	Skeletal	Height	0.0082249	1410
2003	19124843	2009	Metabolic	Plasma Lipoprotein A level	0.0072997	397
2005	22377632	2012	Reproduction	Maternal transmission distortion	0.0087249	4728
2006	22377632	2012	Reproduction	Paternal transmission distortion	0.0087249	4728
2007	22377632	2012	Reproduction	Parental transmission distortion	0.0087249	4728
2012	22907730	2013	Psychiatric	Remission following 8-week treatment of MDD subjects	0.026773	398
2029	28067908	2017	Gastrointestinal	Crohn's Disease	0.03866	40266
2034	27992413	2017	Gastrointestinal	Primary sclerosing cholangitis	3.249e-12	14890
2037	27723758	2016	Immunological	Immunoglobulin A deficiency	4.1172e-08	6487
2043	27329760	2016	Psychiatric	Bipolar disorder	0.019776	34950
2074	28240269	2017	Cell	C8A C8B C8G - Complement component C8	0.014048	1000
2079	28240269	2017	Cell	PLA2G2E - Group IIE secretory phospholipase A2	0.0056707	1000
2175	28240269	2017	Cell	MICA - MHC class I polypeptide-related sequence A	0.0033896	1000
2247	28240269	2017	Cell	NR3C1 - Glucocorticoid receptor	0.038606	1000
2265	28240269	2017	Cell	CCL14 - C-C motif chemokine 14	0.039615	1000
2268	28240269	2017	Cell	CCL23 - C-C motif chemokine 23	0.030995	1000
2282	28240269	2017	Cell	IGFBP4 - Insulin-like growth factor-binding protein 4	0.008402	1000
2308	28240269	2017	Cell	IL1R1 - Interleukin-1 receptor type 1	0.020334	1000
2333	28240269	2017	Cell	IL19 - Interleukin-19	0.010222	1000
2347	28240269	2017	Cell	HP - Haptoglobin	0.0012885	1000
2367	28240269	2017	Cell	AURKA - Aurora kinase A	0.021881	1000
2391	28240269	2017	Cell	C2 - Complement C2	0.024286	1000
2393	28240269	2017	Cell	TMPRSS15 - Enteropeptidase	0.0027672	1000
2437	28240269	2017	Cell	CST7 - Cystatin-F	0.03885	1000
2462	28240269	2017	Cell	ABL1 - Tyrosine-protein kinase ABL1	0.013011	1000
2476	28240269	2017	Cell	CD207 - C-type lectin domain family 4 member K	0.042345	1000
2484	28240269	2017	Cell	HCK - Tyrosine-protein kinase HCK	0.0039075	1000
2495	28240269	2017	Cell	PLK1 - Serine/threonine-protein kinase PLK1	0.024713	1000
2499	28240269	2017	Cell	TBK1 - Serine/threonine-protein kinase TBK1	0.043759	1000
2506	28240269	2017	Cell	BMX - Cytoplasmic tyrosine-protein kinase BMX	0.040627	1000
2527	28240269	2017	Cell	CXCL8 - Interleukin-8	0.018807	1000
2530	28240269	2017	Cell	KLK6 - Kallikrein-6	0.042478	1000
2548	28240269	2017	Cell	B2M - Beta-2-microglobulin	0.021985	1000
2549	28240269	2017	Cell	FGF1 - Fibroblast growth factor 1	0.0031131	1000
2560	28240269	2017	Cell	HAMP - Hepcidin	0.039866	1000
2626	28240269	2017	Cell	MFRP - Membrane frizzled-related protein	0.023341	1000
2627	28240269	2017	Cell	IGHG1 IGHG2 IGHG3 IGHG4 IGK@ IGL@ - Immunoglobulin G	0.020165	1000
2649	28240269	2017	Cell	PTGS2 - Prostaglandin G/H synthase 2	0.03626	1000
2650	28240269	2017	Cell	STX1A - Syntaxin-1A	0.025847	1000
2655	28240269	2017	Cell	CA9 - Carbonic anhydrase 9	0.044622	1000
2681	28240269	2017	Cell	RGMA - Repulsive guidance molecule A	0.03866	1000
2722	28240269	2017	Cell	PSMD7 - 26S proteasome non-ATPase regulatory subunit 7	0.0031502	1000
2743	28240269	2017	Cell	IL6R - Interleukin-6 receptor subunit alpha	0.040297	1000
2745	28240269	2017	Cell	CXCL10 - C-X-C motif chemokine 10	0.0094945	1000
2752	28240269	2017	Cell	PLG - Plasmin	0.026517	1000
2763	28240269	2017	Cell	TF - Serotransferrin	0.01503	1000
2771	28240269	2017	Cell	ANP32B - Acidic leucine-rich nuclear phosphoprotein 32 family member B	0.013526	1000
2824	28240269	2017	Cell	FGF12 - Fibroblast growth factor 12	0.014041	1000
2859	28240269	2017	Cell	C4A C4B - Complement C4	0.048063	1000
2897	28240269	2017	Cell	SORCS2 - VPS10 domain-containing receptor SorCS2	0.045462	1000
2944	28240269	2017	Cell	POMC - Corticotropin	0.0055496	1000
2948	28240269	2017	Cell	CASP2 - Caspase-2	0.030061	1000
2954	28240269	2017	Cell	PLA2G1B - Phospholipase A2	0.025676	1000
2971	28240269	2017	Cell	EREG - Epiregulin	0.046632	1000
2985	28240269	2017	Cell	BIRC3 - Baculoviral IAP repeat-containing protein 3	0.049549	1000
3000	28240269	2017	Cell	GRN - Granulins	0.036943	1000
3001	28240269	2017	Cell	GSTA3 - Glutathione S-transferase A3	0.036472	1000
3010	28240269	2017	Cell	MAPK11 - Mitogen-activated protein kinase 11	0.003624	1000
3055	28240269	2017	Cell	IL1RAPL2 - X-linked interleukin-1 receptor accessory protein-like 2	0.0089631	1000
3072	28240269	2017	Cell	MICB - MHC class I polypeptide-related sequence B	0.0026459	1000
3079	28240269	2017	Cell	NRCAM - Neuronal cell adhesion molecule	0.027109	1000
3086	28240269	2017	Cell	ROBO3 - Roundabout homolog 3	0.024227	1000
3095	28240269	2017	Cell	IL27RA - Interleukin-27 receptor subunit alpha	0.048837	1000
3107	28240269	2017	Cell	PSME3 - Proteasome activator complex subunit 3	0.023721	1000
3108	28240269	2017	Cell	GCKR - Glucokinase regulatory protein	0.037409	1000
3147	28240269	2017	Cell	CASP10 - Caspase-10	0.046345	1000
3164	28240269	2017	Cell	BRF1 - Transcription factor IIIB 90 kDa subunit	0.0077051	1000
3168	28240269	2017	Cell	CD27 - CD27 antigen	0.038576	1000
3175	28240269	2017	Cell	IL17RC - Interleukin-17 receptor C	0.048035	1000
3178	28240269	2017	Cell	SLAMF7 - SLAM family member 7	0.014433	1000
3185	31427789	2019	Metabolic	Waist circumference	1.6249e-06	385932
3186	31427789	2019	Metabolic	Hip circumference	5.3071e-10	385887
3187	31427789	2019	Skeletal	Standing height	1.9834e-09	385748
3197	31427789	2019	Environment	Length of working week for main job	0.0044185	217750
3206	31427789	2019	Activities	Number of days/week of moderate physical activity 10+ minutes	0.021929	367908
3208	31427789	2019	Activities	Number of days/week of vigorous physical activity 10+ minutes	0.015177	368164
3209	31427789	2019	Activities	Duration of vigorous activity	0.0079344	210896
3210	31427789	2019	Activities	Usual walking pace	0.027862	384081
3212	31427789	2019	Activities	Frequency of walking for pleasure in last 4 weeks	0.034253	275324
3216	31427789	2019	Social Interactions	Frequency of friend/family visits	0.03729	383941
3220	31427789	2019	Activities	Time spent using computer	0.033425	300974
3225	31427789	2019	Activities	Hands-free device/speakerphone use with mobile phone in last 3 month	0.018952	324453
3228	31427789	2019	Psychiatric	Sleep duration	0.0025199	384225
3236	31427789	2019	Psychiatric	Past tobacco smoking	0.036329	355594
3244	31427789	2019	Nutritional	Oily fish intake	0.016457	384554
3245	31427789	2019	Nutritional	Non-oily fish intake	0.038937	384907
3249	31427789	2019	Nutritional	Lamb/mutton intake	0.00085019	384188
3257	31427789	2019	Nutritional	Hot drink temperature	0.0024078	382329
3260	31427789	2019	Nutritional	Variation in diet	0.0011239	384869
3263	31427789	2019	Psychiatric	Average weekly champagne plus white wine intake	0.00089449	273869
3264	31427789	2019	Psychiatric	Average weekly beer plus cider intake	0.002865	274556
3265	31427789	2019	Psychiatric	Average weekly spirits intake	0.044375	273678
3267	31427789	2019	Psychiatric	Alcohol usually taken with meals	0.00094796	197613
3268	31427789	2019	Psychiatric	Alcohol intake versus 10 years previously	0.0080138	357907
3271	31427789	2019	Skeletal	Comparative height size at age 10	4.0794e-07	380167
3274	31427789	2019	Dermatological	Ease of skin tanning	0.023168	378364
3276	31427789	2019	Activities	Facial ageing	0.020153	354097
3277	31427789	2019	Environment	Maternal smoking around birth	0.010011	331862
3296	31427789	2019	Psychiatric	Risk taking	0.0091151	372651
3310	31427789	2019	Activities	Age started wearing glasses or contact lenses	0.013675	332074
3322	31427789	2019	Activities	Most recent bowel cancer screening	0.0015501	118943
3323	31427789	2019	Activities	Ever had prostate specific antigen (PSA) test	0.043943	168371
3342	31427789	2019	Metabolic	Birth weight of first child (female)	0.022716	165872
3343	31427789	2019	Reproduction	Age at first live birth (female)	0.0055917	141051
3345	31427789	2019	Reproduction	Ever had stillbirth, spontaneous miscarriage or termination (female)	0.030883	205422
3351	31427789	2019	Mortality	Had other major operations	0.016509	206807
3359	31427789	2019	Cardiovascular	Age high blood pressure diagnosed	0.025347	92583
3369	31427789	2019	Activities	Frequency of other exercises in last 4 weeks	0.0036624	184631
3375	31427789	2019	Activities	Time since last prostate specific antigen (PSA) test	0.013086	51249
3376	31427789	2019	Reproduction	Number of stillbirths (female)	0.028444	65639
3379	31427789	2019	Cardiovascular	Diastolic Blood Pressure (automated reading)	0.00094682	361411
3387	31427789	2019	Activities	Health satisfaction	0.012633	128745
3397	31427789	2019	Respiratory	Shortness of breath walking on level ground	0.0043141	126962
3398	31427789	2019	Muscular	Leg pain on walking	0.031114	128030
3409	31427789	2019	Environment	Education - Qualifications	0.00040376	318526
3412	31427789	2019	Skeletal	Sitting height	1.2074e-06	385393
3413	31427789	2019	Cognitive	Fluid intelligence score	0.0024517	125935
3414	31427789	2019	Metabolic	Birth weight	0.019991	219088
3415	31427789	2019	Cognitive	Reaction time test - Mean time to correctly identify matches	0.0080485	383748
3418	31427789	2019	Cognitive	Fluid intelligence test - Number of fluid intelligence questions attempted within time limit	0.00036549	125935
3420	31427789	2019	Cognitive	Pairs matching test - Number of incorrect matches in round	0.013841	95708
3424	31427789	2019	Cognitive	Symbol digit substitution test - Number of symbol digit matches made correctly	0.035567	95669
3426	31427789	2019	Cognitive	Fluid intelligence test - FI3 : word interpolation	0.031853	99362
3435	31427789	2019	Metabolic	Body Mass Index	1.2437e-06	385336
3436	31427789	2019	Metabolic	Weight	3.4724e-10	385473
3437	31427789	2019	Respiratory	Doctor diagnosed hayfever or allergic rhinitis	0.044817	97640
3438	31427789	2019	Respiratory	Doctor diagnosed asthma	0.012816	97640
3440	31427789	2019	Metabolic	Impedance measures - Weight	8.7099e-10	379840
3441	31427789	2019	Metabolic	Impedance measures - Body fat percentage	1.4804e-07	379615
3442	31427789	2019	Metabolic	Impedance measures - Whole body fat mass	1.3535e-09	379203
3443	31427789	2019	Metabolic	Impedance measures - Whole body fat-free mass	4.0628e-07	379804
3444	31427789	2019	Metabolic	Impedance measures - Whole body water mass	9.6133e-07	379835
3445	31427789	2019	Metabolic	Impedance measures - Body Mass Index (BMI)	4.1373e-06	379831
3446	31427789	2019	Metabolic	Impedance measures - Basal metabolic rate	7.6106e-08	379821
3448	31427789	2019	Metabolic	Impedance measures - Impedance of leg (right)	0.0094831	379813
3449	31427789	2019	Metabolic	Impedance measures - Impedance of leg (left)	0.0033588	379807
3452	31427789	2019	Metabolic	Impedance measures - Leg fat percentage (right)	3.7712e-05	379806
3453	31427789	2019	Metabolic	Impedance measures - Leg fat mass (right)	3.4649e-08	379802
3454	31427789	2019	Metabolic	Impedance measures - Leg fat-free mass (right)	3.3873e-08	379793
3455	31427789	2019	Metabolic	Impedance measures - Leg predicted mass (right)	2.5832e-08	379793
3456	31427789	2019	Metabolic	Impedance measures - Leg fat percentage (left)	5.2606e-05	379786
3457	31427789	2019	Metabolic	Impedance measures - Leg fat mass (left)	4.8201e-08	379783
3458	31427789	2019	Metabolic	Impedance measures - Leg fat-free mass (left)	6.4136e-09	379766
3459	31427789	2019	Metabolic	Impedance measures - Leg predicted mass (left)	7.2398e-09	379761
3460	31427789	2019	Metabolic	Impedance measures - Arm fat percentage (right)	1.9236e-06	379752
3461	31427789	2019	Metabolic	Impedance measures - Arm fat mass (right)	5.9656e-09	379725
3462	31427789	2019	Metabolic	Impedance measures - Arm fat-free mass (right)	9.745e-06	379723
3463	31427789	2019	Metabolic	Impedance measures - Arm predicted mass (right)	5.815e-06	379716
3464	31427789	2019	Metabolic	Impedance measures - Arm fat percentage (left)	2.591e-07	379699
3465	31427789	2019	Metabolic	Impedance measures - Arm fat mass (left)	7.1185e-09	379663
3466	31427789	2019	Metabolic	Impedance measures - Arm fat-free mass (left)	2.1787e-05	379653
3467	31427789	2019	Metabolic	Impedance measures - Arm predicted mass (left)	6.9613e-05	379638
3468	31427789	2019	Metabolic	Impedance measures - Trunk fat percentage	3.5351e-08	379600
3469	31427789	2019	Metabolic	Impedance measures - Trunk fat mass	3.7548e-10	379578
3470	31427789	2019	Metabolic	Impedance measures - Trunk fat-free mass	2e-05	379507
3471	31427789	2019	Metabolic	Impedance measures - Trunk predicted mass	1.6211e-05	379469
3474	31427789	2019	Activities	Type of accommodation lived in: A house or bungalow	0.0034713	386168
3475	31427789	2019	Activities	Type of accommodation lived in: A flat, maisonette or apartment	0.0015464	386168
3486	31427789	2019	Nutritional	Bread type: Brown	0.03349	372617
3490	31427789	2019	Nutritional	Cereal type: Oat cereal (e.g. Ready Brek, porridge)	0.0034498	319477
3491	31427789	2019	Nutritional	Cereal type: Muesli	0.0094485	319477
3498	31427789	2019	Dermatological	Hair colour (natural, before greying): Dark brown	0.043995	385603
3499	31427789	2019	Dermatological	Hair colour (natural, before greying): Black	0.041556	385603
3517	31427789	2019	Social Interactions	How are people in household related to participant: Husband, wife or partner	0.048836	312871
3528	31427789	2019	Nutritional	Never eat eggs, dairy, wheat, sugar: Eggs or foods containing eggs	0.017756	384986
3531	31427789	2019	Nutritional	Never eat eggs, dairy, wheat, sugar: I eat all of the above	0.046923	384986
3544	31427789	2019	Body Structures	Mouth/teeth dental problems: Mouth ulcers	0.032237	385026
3549	31427789	2019	Body Structures	Mouth/teeth dental problems: Dentures	0.00017361	385026
3551	31427789	2019	Cardiovascular	Vascular/heart problems diagnosed by doctor: High blood pressure	0.0017294	385699
3555	31427789	2019	Activities	Medication for cholesterol, blood pressure, diabetes, or take exogenous hormones: Blood pressure medication	0.0008675	207533
3567	31427789	2019	Psychiatric	Why stopped smoking: Illness or ill health	0.00010023	94509
3573	31427789	2019	Neurological	Pain type(s) experienced in last month: Stomach or abdominal pain	0.048462	385698
3578	31427789	2019	Social Interactions	Social support - Leisure/social activities: Religious group	0.00033558	385280
3587	31427789	2019	Activities	Types of physical activity in last 4 weeks: Strenuous sports	0.011086	384450
3589	31427789	2019	Activities	Types of physical activity in last 4 weeks: Heavy DIY (eg: weeding, lawn mowing, carpentry, digging)	0.034238	384450
3595	31427789	2019	Activities	Mineral and other dietary supplements: Zinc	0.018795	385261
3597	31427789	2019	Cardiovascular	Non-cancer illness code, self-reported: hypertension	0.0007553	289307
3600	31427789	2019	Gastrointestinal	Non-cancer illness code, self-reported: gastro-oesophageal reflux (gord) / gastric reflux	0.0039593	289307
3602	31427789	2019	Endocrine	Non-cancer illness code, self-reported: hypothyroidism/myxoedema	0.020892	289307
3604	31427789	2019	Psychiatric	Non-cancer illness code, self-reported: depression	0.0013664	289307
3606	31427789	2019	Dermatological	Non-cancer illness code, self-reported: eczema/dermatitis	0.046765	289307
3614	31427789	2019	Activities	Treatment/medication code: ventolin 100micrograms inhaler	0.030161	280443
3617	31427789	2019	Activities	Treatment/medication code: atenolol	0.0051531	280443
3619	31427789	2019	Activities	Treatment/medication code: ibuprofen	0.034471	280443
3625	31427789	2019	Activities	Treatment/medication code: levothyroxine sodium	0.012452	280443
3640	31427789	2019	Environment	Illnesses of mother: Lung cancer	0.0089865	367939
3644	31427789	2019	Environment	Illnesses of mother: High blood pressure	0.013512	367939
3658	31427789	2019	Neoplasms	Cancer register - Type of cancer: ICD10: C44 Other and unspecified malignant neoplasm of skin	0.0043868	54696
3660	31427789	2019	Neoplasms	Cancer register - Histology of cancer tumour: Basal cell carcinoma, NOS	0.0080826	60692
3690	31427789	2019	Psychiatric	Diagnoses - secondary ICD10: F32 Major depressive disorder, single episode	0.0062962	244890
3691	31427789	2019	Cardiovascular	Diagnoses - secondary ICD10: I10 Essential (primary) hypertension	0.0061917	244890
3705	31427789	2019	Mortality	Diagnoses - secondary ICD10: Z51 Encounter for other aftercare	0.035869	244890
3706	31427789	2019	Mortality	Diagnoses - secondary ICD10: Z53 Persons encntr hlth serv for spec proc & trtmt, not crd out	0.033458	244890
3712	31427789	2019	Mortality	Diagnoses - secondary ICD10: Z87 Personal history of other diseases and conditions	0.018056	244890
3728	31427789	2019	Psychiatric	Anxiety - Ever worried more than most people would in similar situation	0.048617	106215
3781	31427789	2019	Psychiatric	Depression - Trouble falling asleep	0.0012116	48926
3785	29942086	2018	Cognitive	Intelligence	0.0003434	269867
3793	30804565	2019	Psychiatric	Sleep duration	6.0889e-05	384317
3798	29942085	2018	Psychiatric	Worry subcluster	0.035672	348219
3800	19853236	2009	Immunological	Total blood hemoglobin	0.013713	5950
3801	19853236	2009	Immunological	Hematocrit	0.040659	5947
3808	19853236	2009	Immunological	Lymphocyte count	0.0025027	4226
3810	19853236	2009	Immunological	Eosinphil count	0.031112	4216
3816	20045101	2010	Immunological	CD19+ B cell level	0.016893	2538
3818	29083406	2017	Respiratory	Asthma, hay fever or eczema	0.027335	242569
3820	21980299	2011	Endocrine	Type 1 Diabetes	4.2942e-06	26890
3823	26502338	2015	Skeletal	Systemic Lupus Erythematosus	6.1946e-07	14267
3833	27863252	2016	Immunological	Basophil count (two-way meta)	0.018889	131860
3836	27863252	2016	Immunological	Sum basophil neutrophil count (two-way meta)	0.001299	131031
3837	27863252	2016	Immunological	Sum eosinophil basophil count (two-way meta)	1.3526e-07	131557
3838	27863252	2016	Immunological	Eosinophil count (two-way meta)	1.574e-06	131999
3839	27863252	2016	Immunological	Eosinophil percentage of white cells (two-way meta)	0.0018632	132052
3840	27863252	2016	Immunological	Eosinophil percentage of granulocytes (two-way meta)	0.00048028	131525
3841	27863252	2016	Immunological	Granulocyte count (two-way meta)	0.00029594	130875
3843	27863252	2016	Immunological	Hematocrit (two-way meta)	4.866e-08	132699
3844	27863252	2016	Immunological	Hemoglobin concentration (two-way meta)	2.3967e-11	132596
3845	27863252	2016	Immunological	High light scatter percentage of red cells (two-way meta)	1.6489e-05	130538
3846	27863252	2016	Immunological	High light scatter reticulocyte count (two-way meta)	2.1079e-05	130517
3848	27863252	2016	Immunological	Lymphocyte count (two-way meta)	1.491e-10	132452
3850	27863252	2016	Immunological	Mean corpuscular hemoglobin concentration (two-way meta)	5.2844e-07	132586
3851	27863252	2016	Immunological	Mean corpuscular hemoglobin (two-way meta)	3.0836e-14	132224
3852	27863252	2016	Immunological	Mean corpuscular volume (two-way meta)	5.4284e-12	132353
3853	27863252	2016	Immunological	Monocyte count (two-way meta)	6.78e-07	131544
3856	27863252	2016	Immunological	Myeloid white cell count (two-way meta)	5.2693e-05	130268
3857	27863252	2016	Immunological	Sum neutrophil eosinophil count (two-way meta)	0.00048746	131409
3858	27863252	2016	Immunological	Neutrophil percentage of granulocytes (two-way meta)	0.00018986	131660
3859	27863252	2016	Immunological	Neutrophil count (two-way meta)	0.0021128	131564
3860	27863252	2016	Immunological	Neutrophil percentage of white cells (two-way meta)	0.0052976	132352
3864	27863252	2016	Immunological	Red blood cell count (two-way meta)	0.0026913	132690
3865	27863252	2016	Immunological	Red cell distribution width (two-way meta)	8.7616e-11	131520
3866	27863252	2016	Immunological	Reticulocyte count (two-way meta)	5.2272e-07	130388
3867	27863252	2016	Immunological	Reticulocyte fraction of red cells (two-way meta)	3.7167e-07	130404
3868	27863252	2016	Immunological	White blood cell count (two-way meta)	5.1258e-09	131969
3869	27863252	2016	Immunological	Basophil count (three-way meta)	0.0013096	171846
3872	27863252	2016	Immunological	Sum basophil neutrophil count (three-way meta)	0.00027079	170143
3873	27863252	2016	Immunological	Sum eosinophil basophil count (three-way meta)	8.4373e-09	171771
3874	27863252	2016	Immunological	Eosinophil count (three-way meta)	1.31e-07	172275
3875	27863252	2016	Immunological	Eosinophil percentage of white cells (three-way meta)	0.0012939	172378
3876	27863252	2016	Immunological	Eosinophil percentage of granulocytes (three-way meta)	0.00020729	170536
3877	27863252	2016	Immunological	Granulocyte count (three-way meta)	4.075e-05	169822
3879	27863252	2016	Immunological	Hematocrit (three-way meta)	3.3491e-07	173039
3880	27863252	2016	Immunological	Hemoglobin concentration (three-way meta)	1.4235e-11	172925
3881	27863252	2016	Immunological	High light scatter percentage of red cells (three-way meta)	0.00017479	170763
3882	27863252	2016	Immunological	High light scatter reticulocyte count (three-way meta)	0.00024862	170761
3884	27863252	2016	Immunological	Lymphocyte count (three-way meta)	1.2293e-11	171643
3886	27863252	2016	Immunological	Mean corpuscular hemoglobin concentration (three-way meta)	9.1063e-10	172851
3887	27863252	2016	Immunological	Mean corpuscular hemoglobin (three-way meta)	5.2248e-17	172332
3888	27863252	2016	Immunological	Mean corpuscular volume (three-way meta)	2.6416e-13	172433
3889	27863252	2016	Immunological	Monocyte count (three-way meta)	4.1684e-08	170721
3891	27863252	2016	Immunological	Mean platelet volume (three-way meta)	0.026665	164454
3892	27863252	2016	Immunological	Myeloid white cell count (three-way meta)	4.7006e-06	169219
3893	27863252	2016	Immunological	Sum neutrophil eosinophil count (three-way meta)	7.6748e-05	170384
3894	27863252	2016	Immunological	Neutrophil percentage of granulocytes (three-way meta)	0.00013057	170672
3895	27863252	2016	Immunological	Neutrophil count (three-way meta)	0.00047225	170702
3896	27863252	2016	Immunological	Neutrophil percentage of white cells (three-way meta)	0.015619	171542
3900	27863252	2016	Immunological	Red blood cell count (three-way meta)	0.0054833	172952
3901	27863252	2016	Immunological	Red cell distribution width (three-way meta)	1.359e-12	171529
3902	27863252	2016	Immunological	Reticulocyte count (three-way meta)	2.6859e-08	170641
3903	27863252	2016	Immunological	Reticulocyte fraction of red cells (three-way meta)	1.3074e-08	170690
3904	27863252	2016	Immunological	White blood cell count (three-way meta)	1.0609e-10	172435
3910	28073927	2017	Ophthalmological	Vertical cup-disc ratio	0.022235	8373
3920	28334899	2017	Metabolic	Total cholesterol	0.034778	27657
3921	28334899	2017	Metabolic	Triglycerides cholesterol	0.046962	33566
3966	29273806	2018	Respiratory	Asthma (fixed effect model)	0.031734	142486
3967	29273806	2018	Respiratory	Asthma (random effect model)	0.031549	142486
3968	29273806	2018	Respiratory	Asthma (fixed effect model)	0.01165	127669
3969	29273806	2018	Respiratory	Asthma (random effect model)	0.011473	127669
3979	28869591	2017	Skeletal	Estimated BMD	0.00097714	142487
3982	29483656	2018	Psychiatric	Schizophrenia	5.0328e-08	105318
3986	29497042	2018	Cardiovascular	Heart rate recovery at 20 secnds	0.031834	58818
3988	29497042	2018	Cardiovascular	Heart rate recovery at 40 secnds	0.045355	58818
3996	29500382	2018	Psychiatric	Nervous feelings (NERV-FEEL)	0.020516	264858
4002	29500382	2018	Psychiatric	Guilty feelings (GUILT)	0.030153	265139
4011	29662059	2018	Psychiatric	Broad depression	0.016901	322580
4013	29662059	2018	Psychiatric	Major depressive disorder (ICD-coded)	0.016988	217584
4015	29760442	2018	Ophthalmological	Central corneal thickness	0.011024	17803
4018	29848360	2018	Skeletal	Systemic Lupus Erythematosus	4.2588e-07	10995
4038	29906448	2018	Psychiatric	Schizophrenia	0.00015467	87491
4040	29906448	2018	Psychiatric	Schizophrenia/Bipolar disorder	0.00010214	107620
4041	29906448	2018	Psychiatric	Schizophrenia vs Bipolar disorder	0.027729	38855
4043	30124842	2018	Skeletal	Height	5.3676e-11	693529
4044	30124842	2018	Metabolic	Body Mass Index	4.8311e-05	681275
4050	28358823	2017	Body Structures	Anterior cruciate ligament rupture (fixed effect model)	0.046178	99342
4053	27920155	2017	Metabolic	Estimated glomerular filtration rate based on serum creatinine (diabetes positive)	0.01612	14308
4057	27920155	2017	Metabolic	Estimated glomerular filtration rate based on serum creatinine	0.0072343	111666
4063	28452372	2017	Metabolic	Estimated glomerular filtration rate based on serum creatinine	0.03333	110527
4066	30038396	2018	Environment	Educational attainment	0.0056478	766345
4067	30038396	2018	Cognitive	Cognitive performance	2.9682e-05	257828
4070	BioRxiv: https://doi.org/10.1101/261081	2018	Psychiatric	Ever smoker	0.023669	518633
4071	BioRxiv: https://doi.org/10.1101/261081	2018	Reproduction	Number of sexual partners	0.00098596	370711
4073	BioRxiv: https://doi.org/10.1101/261081	2018	Activities	General risk tolerance	0.0035366	466571
4074	30239722	2018	Metabolic	Body Mass Index	1.4795e-07	806834
4075	30239722	2018	Metabolic	Body Mass Index (male)	0.000459	374756
4076	30239722	2018	Metabolic	Body Mass Index (female)	0.00012001	434794
4080	30239722	2018	Metabolic	Waist-hip ratio (adjusted for BMI)	9.1446e-06	694649
4081	30239722	2018	Metabolic	Waist-hip ratio (adjusted for BMI, male)	2.361e-05	315284
4082	30239722	2018	Metabolic	Waist-hip ratio (adjusted for BMI, female)	0.026975	379501
4083	28566273	2017	Endocrine	Type 2 Diabetes	0.0024115	159208
4084	28566273	2017	Endocrine	Type 2 Diabetes (adjusted for BMI)	0.0032708	159208
4092	29844566	2018	Cognitive	Reaction time	0.024534	330069
4093	29844566	2018	Cognitive	Verbal-numerical reasoning	3.6987e-05	168033
4097	29471430	2018	Neoplasms	Colorectal cancer	0.0028182	33870
4119	29403010	2018	Metabolic	Aspartate aminotransferase	0.049184	134154
4145	29403010	2018	Cardiovascular	Pulse pressure	0.01027	136249
4164	30531953	2018	Neurological	Juvenile Absence Epilepsy (JAE)	0.0087322	24633
4173	29970889	2018	Social Interactions	Social support - Leisure/social activities: Sports club or gym	0.028714	452302
4174	29970889	2018	Social Interactions	Social support - Leisure/social activities: Religious group	0.026803	452302
4175	30048462	2018	Skeletal	Heel bone mineral density	6.1647e-10	394929
4205	31152163	2019	Metabolic	Estimated glomerular filtration rate	0.0029801	765348
4206	31152163	2019	Metabolic	Estimated glomerular filtration rate	0.0045469	567460
4214	31049640	2019	Endocrine	Type 2 Diabetes	0.0046365	4347
4216	31015401	2019	Environmental	Drugs for peptic ulcer and gastro-oesophageal reflux disease (GORD)	0.010986	132367
4222	31015401	2019	Environmental	Beta blocking agents	0.0016448	224024
4223	31015401	2019	Environmental	Calcium channel blockers	0.00079056	204378
4224	31015401	2019	Environmental	Agents acting on the renin-angiotensin system	0.0069673	237530
4226	31015401	2019	Environmental	Thyroid preparations	9.4071e-05	305582
4232	31015401	2019	Environmental	Anilides	0.031122	179810
4234	31015401	2019	Environmental	Antidepressants	0.00035742	304162
4235	31015401	2019	Environmental	Adrenergics, inhalants	0.0067971	176445
4253	30952852	2019	Psychiatric	Sleep duration (mean)	0.0034065	85449
4255	30952852	2019	Psychiatric	Sleep efficiency	0.0019943	84810
4265	30946743	2019	Connective Tissue	Ankylosing spondylitis	0.02534	1309
4267	30929738	2019	Respiratory	Asthma (adult-onset)	0.032822	327253
4268	29892015	2018	Cardiovascular	Atrial Fibrillation	0.02613	588190
4272	30846698	2019	Psychiatric	Sleep duration	7.5408e-05	446118
4274	30846698	2019	Psychiatric	Short sleep	0.0048661	411934
4278	30804560	2019	Respiratory	FEV1	2.2412e-11	400102
4279	30804560	2019	Respiratory	FVC	1.2722e-07	400102
4280	30804560	2019	Respiratory	FEV1/FVC ratio	4.9825e-06	400102
4281	30804560	2019	Respiratory	PEF	4.6984e-12	345265
4282	30804560	2019	Respiratory	FEV1	1.1086e-10	321047
4283	30804560	2019	Respiratory	FVC	2.2835e-07	321047
4284	30804560	2019	Respiratory	FEV1/FVC ratio	4.7103e-06	321047
4285	30804560	2019	Respiratory	PEF	3.4008e-12	321047
4293	30718901	2019	Psychiatric	Depression	0.0011264	500199
4302	30664634	2019	Metabolic	Arms-arm fat ratio (female)	0.00073125	195068
4304	30664634	2019	Metabolic	Legs-leg fat ratio (female)	0.002288	195068
4306	30664634	2019	Metabolic	Trunk-trunk fat ratio (female)	0.023756	195068
4307	30664745	2019	Skeletal	Osteoarthritis	0.003886	455221
4308	30664745	2019	Skeletal	Osteoarthritis of hit or knee	0.014807	417596
4310	30664745	2019	Skeletal	Osteoarthritis of knee	0.00092229	403124
4314	30643251	2019	Psychiatric	Ever smoked regulary	0.0074007	262990
4321	30643256	2019	Psychiatric	Neuroticism (univariate)	0.049954	523783
4322	30643256	2019	Psychiatric	Depressive symptoms (univariate)	0.00019346	1067913
4325	30643256	2019	Psychiatric	Neuroticism (MA GWAMA)	0.0051097	523783
4326	30643256	2019	Psychiatric	Depressive symptoms (MA GWAMA)	0.00037413	1067913
4327	30643256	2019	Psychiatric	Well-being spectrum	0.00028197	2311184
4328	30598549	2018	Skeletal	Estimated bone mineral density from heel ultrasounds	2.2777e-08	426824
4337	30531941	2018	Psychiatric	Sleep durataion	0.046003	91105
4351	30573740	2018	Dermatological	Male pattern baldness (BOLT LMM infinitesimal mixed model)	0.00043274	205327
4352	30573740	2018	Dermatological	Male pattern baldness (BOLT LMM non-infinitesimal mixed model)	0.003015	205327
4354	30281099	2018	Gastrointestinal	Infantile hypertrophic pyloric stenosis	0.036706	5833
4357	30220432	2018	Metabolic	Albuminuria	0.011119	382500
4363	29899525	2018	Activities	Strenuous sports or other exercises	0.000827	350492
4364	29899525	2018	Activities	Vigorous physical activity	7.7299e-05	261055
4365	29899525	2018	Activities	Moderate to vigorous physical activity levels	6.9149e-05	377234
4378	30940143	2019	Cardiovascular	High blood pressure	0.00056629	458554
4400	29855537	2018	Reproduction	Menstruation quality of life impact: Edema	0.037371	11348
4494	31676860	2019	Neurological	Right pericalcarine	0.0072919	19629
4529	31676860	2019	Neurological	Left vessel	0.036031	19629
4538	31676860	2019	Neurological	Right hippocampus	0.036731	19629
4543	31676860	2019	Neurological	Gray matter	0.022128	19629
4544	31676860	2019	Neurological	White matter	0.038872	19629
4549	31676860	2019	Neurological	Left entorhinal	0.047862	21821
4595	31676860	2019	Neurological	Right pericalcarine	0.0050228	21821
4607	31676860	2019	Neurological	Right insula	0.042682	21821
4618	31676860	2019	Neurological	Left lateral ventricle	0.037731	21821
4644	31676860	2019	Neurological	Gray matter	0.035909	21821
4657	BioRxiv: https://doi.org/10.1101/288565	2019	Neurological	Genu of corpus callosum fractional anisotropy	0.037954	17706
4661	BioRxiv: https://doi.org/10.1101/288569	2019	Neurological	Posterior thalamic radiation (include optic radiation) fractional anisotropy	0.044534	17706
4663	BioRxiv: https://doi.org/10.1101/288571	2019	Neurological	Splenium of corpus callosum fractional anisotropy	0.025735	17706
4681	BioRxiv: https://doi.org/10.1101/288589	2019	Neurological	Posterior corona radiata axial diusivities	0.0098349	17706
4686	BioRxiv: https://doi.org/10.1101/288594	2019	Neurological	Superior corona radiata axial diusivities	0.014037	17706
4688	BioRxiv: https://doi.org/10.1101/288596	2019	Neurological	Superior longitudinal fasciculus axial diusivities	0.0078456	17706
4703	BioRxiv: https://doi.org/10.1101/288611	2019	Neurological	Posterior corona radiata mean diusivities	0.020224	17706
4708	BioRxiv: https://doi.org/10.1101/288616	2019	Neurological	Superior corona radiata mean diusivities	0.023148	17706
4710	BioRxiv: https://doi.org/10.1101/288618	2019	Neurological	Superior longitudinal fasciculus mean diusivities	0.010811	17706
4712	BioRxiv: https://doi.org/10.1101/288620	2019	Neurological	Uncinate fasciculus mean diusivities	0.043511	17706
4723	BioRxiv: https://doi.org/10.1101/288631	2019	Neurological	Genu of corpus callosum mode of anisotropy	0.0054642	17706
4727	BioRxiv: https://doi.org/10.1101/288635	2019	Neurological	Posterior thalamic radiation (include optic radiation) mode of anisotropy	0.027469	17706
4739	BioRxiv: https://doi.org/10.1101/288647	2019	Neurological	Cingulum (cingulate gyrus) radial diusivities	0.024286	17706
4746	BioRxiv: https://doi.org/10.1101/288654	2019	Neurological	Inferior fronto-occipital fasciculus radial diusivities	0.034553	17706
4749	BioRxiv: https://doi.org/10.1101/288657	2019	Neurological	Posterior thalamic radiation (include optic radiation) radial diusivities	0.043341	17706
CYP21A2
atlas ID	PMID	Year	Domain	Trait	P-value	N
6	26754954	2016	Psychiatric	Anxiety disorder (case/control)	0.032279	17310
10	23974872	2013	Psychiatric	Schizophrenia	0.021659	32143
11	25056061	2014	Psychiatric	Schizophrenia	4.4619e-08	82315
13	24280982	2014	Psychiatric	Schizophrenia vs Bipolar disorder	4.4619e-08	16381
34	24162737	2013	Neurological	Alzheimer's disease	0.012853	54162
38	27046643	2016	Cognitive	Verbal-numerical reasoning	0.046146	36035
41	27046643	2016	Environment	Educational attainment	0.0077343	111114
42	27864402	2016	Activities	Self-rated health	0.001838	111749
43	27818178	2016	Environment	Social deprivation	0.042268	112151
47	27798627	2016	Reproduction	Age at first birth	0.01808	251151
48	27798627	2016	Reproduction	Age at first birth (female)	0.02663	225230
53	27225129	2016	Environment	Educational attainment	0.010931	328917
55	27089181	2016	Psychiatric	Neuroticism	0.048215	170911
61	25231870	2014	Reproduction	Age at menarche	0.00047237	132989
62	26414677	2015	Reproduction	Age at menopause	0.00089953	69360
63	28436984	2017	Reproduction	Age at menarche	3.5708e-05	252514
67	26192919	2015	Gastrointestinal	Inflammatory Bowel Disease	9.1555e-07	34652
68	26192919	2015	Gastrointestinal	Crohn's Disease	2.732e-10	20883
69	26192919	2015	Gastrointestinal	Ulcerative Colitis	2.1103e-05	27432
70	24097068	2013	Metabolic	Low-density lipoprotein cholesterol	0.013281	188577
72	24097068	2013	Metabolic	Triglycerides cholesterol	6.2703e-06	188577
73	24097068	2013	Metabolic	Total cholesterol	0.00018353	188577
74	23455636	2013	Ophthalmological	Age-related Macular Degeneration	1.4483e-10	59462
75	23455636	2013	Ophthalmological	Geographic atrophy	1.9763e-09	48550
76	23455636	2013	Ophthalmological	Neovascular disease	2.972e-06	54938
78	22504420	2012	Skeletal	Femoral Neck BMD (males)	0.022589	32961
88	22885922	2012	Endocrine	Type 2 Diabetes	0.036786	69033
89	22504419	2012	Skeletal	Infant head circumference	0.021402	10678
100	23449627	2013	Skeletal	Pubertal growth (male)	0.0072574	5043
101	23449627	2013	Skeletal	Pubertal growth	0.0014546	10799
108	26343387	2015	Cardiovascular	Coronary artery disease	0.017531	184305
112	20935630	2010	Metabolic	Body Mass Index	0.0058104	123865
113	20881960	2010	Skeletal	Height	1.6765e-07	133653
114	20935629	2010	Metabolic	Waist-hip ratio (adjusted for BMI)	0.00048793	77167
118	23563607	2013	Skeletal	Extreme Height	0.00013574	16196
119	23563607	2013	Metabolic	Extreme Waist-hip ratio (adjusted for BMI)	0.0021623	10255
120	23563607	2013	Metabolic	Obesity class 1	0.025543	98697
124	23754948	2013	Metabolic	Body Mass Index (male)	0.042676	60036
126	23754948	2013	Skeletal	Height (male)	4.4352e-05	60588
127	23754948	2013	Skeletal	Height (female)	0.0040265	73072
128	23754948	2013	Metabolic	Hip circumference (male)	0.030064	34942
129	23754948	2013	Metabolic	Hip circumference (female)	0.012776	43316
130	23754948	2013	Metabolic	Hip circumference (male, adjusted for BMI)	0.0011689	34942
131	23754948	2013	Metabolic	Hip circumference (female, adjusted for BMI)	0.010198	43316
136	23754948	2013	Metabolic	Weight (male)	0.00019644	60016
141	23754948	2013	Metabolic	Waist-hip ratio (female, adjusted for BMI)	0.0094098	42969
142	25282103	2014	Skeletal	Height	2.8144e-14	253288
143	25673413	2015	Metabolic	Body Mass Index	0.013947	234069
144	25673413	2015	Metabolic	Body Mass Index (male)	0.014579	104666
146	25673413	2015	Metabolic	Body Mass Index	0.012398	236231
147	26426971	2015	Metabolic	Body Mass Index (male > 50 yrs)	0.019681	74324
150	26426971	2015	Metabolic	Body Mass Index (female <= 50 yrs)	0.025743	41386
153	26426971	2015	Metabolic	Waist-hip ratio (female > 50 yrs, adjusted for BMI)	0.00569	88625
155	25673412	2015	Metabolic	Hip circumference	0.010108	213038
156	25673412	2015	Metabolic	Hip circumference	0.010108	227429
161	25673412	2015	Metabolic	Hip circumference (adjusted for BMI)	0.00011282	211117
162	25673412	2015	Metabolic	Hip circumference (adjusted for BMI)	0.00011282	225491
163	25673412	2015	Metabolic	Hip circumference (male, adjusted for BMI)	0.0001974	93965
164	25673412	2015	Metabolic	Hip circumference (male, adjusted for BMI)	0.0001974	99563
177	25673412	2015	Metabolic	Waist circumference (female, adjusted for BMI)	0.022641	127470
178	25673412	2015	Metabolic	Waist circumference (female, adjusted for BMI)	0.022641	134039
179	25673412	2015	Metabolic	Waist-hip ratio	0.0056052	212248
180	25673412	2015	Metabolic	Waist-hip ratio	0.0056052	226643
183	25673412	2015	Metabolic	Waist-hip ratio (female)	0.0066488	118004
184	25673412	2015	Metabolic	Waist-hip ratio (female)	0.0066488	124591
185	25673412	2015	Metabolic	Waist-hip ratio (adjusted for BMI)	0.00017144	210086
186	25673412	2015	Metabolic	Waist-hip ratio (adjusted for BMI)	0.00017144	224456
187	25673412	2015	Metabolic	Waist-hip ratio (male, adjusted for BMI)	0.041125	93480
188	25673412	2015	Metabolic	Waist-hip ratio (male, adjusted for BMI)	0.041125	99078
189	25673412	2015	Metabolic	Waist-hip ratio (female, adjusted for BMI)	0.00074118	116742
190	25673412	2015	Metabolic	Waist-hip ratio (female, adjusted for BMI)	0.00074118	123303
206	23263486	2013	Metabolic	Serum Urate	0.014521	110347
208	20453842	2010	Connective Tissue	Rheumatoid Arthritis	4.4837e-57	25708
249	25772697	2015	Immunological	CD27 on CD4 T	0.022431	669
251	25772697	2015	Immunological	CD27 on CD8 T	0.013491	669
265	25772697	2015	Immunological	CD8:%RTE	0.0412	669
277	25772697	2015	Immunological	CD8:%Act(25+)	0.0041845	669
281	25772697	2015	Immunological	CD8:%Act(25+38+RO+)	0.038418	669
285	25772697	2015	Immunological	CD4:%Treg(39+)	0.045731	669
317	25772697	2015	Immunological	CD8mem:%"Th2"	0.036619	669
344	25772697	2015	Immunological	NKearly:%335+314-	0.041006	669
366	24816252	2014	Metabolic	Amino acid::Alanine and aspartate metabolism::aspartate	0.045092	7721
391	24816252	2014	Metabolic	Amino acid::Phenylalanine & tyrosine metabolism::3-(3-hydroxyphenyl)propionate	0.0058816	1163
571	24816252	2014	Metabolic	Lipid::Sterol, Steroid::7-alpha-hydroxy-3-oxo-4-cholestenoate (7-Hoca)	0.012566	7784
574	24816252	2014	Metabolic	Lipid::Sterol, Steroid::cortisol	0.010995	7795
585	24816252	2014	Metabolic	Nucleotide::Purine metabolism, guanine containing::guanosine	0.041265	2343
599	24816252	2014	Metabolic	Peptide::Fibrinogen cleavage peptide::ADSGEGDFXAEGGGVR*	0.028852	5588
600	24816252	2014	Metabolic	Peptide::Fibrinogen cleavage peptide::DSGEGDFXAEGGGVR*	0.010682	5371
614	24816252	2014	Metabolic	Xenobiotics::Benzoate metabolism::4-hydroxyhippurate	0.010974	4368
619	24816252	2014	Metabolic	Xenobiotics::Chemical::glycerol 2-phosphate	0.04663	5912
644	24816252	2014	Metabolic	Xenobiotics::Xanthine metabolism::3-methylxanthine	0.015202	5396
710	24816252	2014	Metabolic	::::X-11470	0.0062577	7271
791	24816252	2014	Metabolic	::::X-12704	0.049826	1813
832	24816252	2014	Metabolic	::::X-14086	0.00084975	2686
833	24816252	2014	Metabolic	Peptide::Dipeptide::X-14189--leucylalanine	0.00090914	2745
855	27005778	2016	Metabolic	ApoB	0.032445	20690
865	27005778	2016	Metabolic	Esterified cholesterol	0.049802	13497
869	27005778	2016	Metabolic	OmegaL7 and L9 and saturated fatty acids	0.017929	13506
875	27005778	2016	Metabolic	Glycoprotein acetyls, mainly a1Lacid glycoprotein	0.047434	19270
883	27005778	2016	Metabolic	Phospholipids in IDL	0.033795	21559
884	27005778	2016	Metabolic	Triglycerides in IDL	0.014616	19273
892	27005778	2016	Metabolic	Total cholesterol in large LDL	0.038168	21552
896	27005778	2016	Metabolic	Concentration of large LDL particles	0.047439	19273
897	27005778	2016	Metabolic	Phospholipids in large LDL	0.020993	21550
901	27005778	2016	Metabolic	Total lipids in large VLDL	0.021076	18960
903	27005778	2016	Metabolic	Phospholipids in large VLDL	0.019012	21239
904	27005778	2016	Metabolic	Triglycerides in large VLDL	0.0052144	21239
918	27005778	2016	Metabolic	Total lipids in medium LDL	0.038368	19273
919	27005778	2016	Metabolic	Concentration of medium LDL particles	0.032353	19273
920	27005778	2016	Metabolic	Phospholipids in medium LDL	0.045231	21558
923	27005778	2016	Metabolic	Free cholesterol in medium VLDL	0.018606	21240
926	27005778	2016	Metabolic	Phospholipids in medium VLDL	0.012882	21240
927	27005778	2016	Metabolic	Triglycerides in medium VLDL	0.018047	21241
928	27005778	2016	Metabolic	MonoLunsaturated fatty acids	0.00087922	13535
937	27005778	2016	Metabolic	Total lipids in small LDL	0.02377	19273
938	27005778	2016	Metabolic	Concentration of small LDL particles	0.020986	19273
944	27005778	2016	Metabolic	Triglycerides in small VLDL	0.030827	21558
946	27005778	2016	Metabolic	Serum total triglycerides	0.0092219	21545
968	27005778	2016	Metabolic	Triglycerides in very small VLDL	0.025067	19273
986	27989323	2017	Immunological	Interleukin-18	0.017638	3636
996	27989323	2017	Immunological	Interleukin-9	0.0496	3634
997	27989323	2017	Immunological	Interferon gamma-induced protein 10 (CXCL10)	0.028191	3685
1003	27989323	2017	Immunological	Macrophage inflammatory protein-1 (CCL3)	0.044328	3522
1012	27989323	2017	Immunological	TNF-related apoptosis inducing ligand	0.0042755	8186
1087	20385819	2010	Ophthalmological	Age-related Macular Degeneration	0.0329	3307
1094	21909115	2011	Cardiovascular	Systolic Blood Pressure	0.0011205	69395
1095	21909115	2011	Cardiovascular	Diastolic Blood Pressure	0.014141	69395
1096	21909110	2011	Cardiovascular	Pulse pressure	0.0014587	69395
1097	21909110	2011	Cardiovascular	Mean Arterial Pressure	0.00054799	69395
1114	27918534	2017	Metabolic	Visceral sdipose tissue volume (adjusted for BMI)	0.024352	18332
1128	27918534	2017	Metabolic	Visceral adipose tissue sttenutation (female)	0.049257	9594
1129	27918534	2017	Metabolic	Ratio of visceral-tosubcutaneous adipose tissue volume	0.01332	18191
1132	27918534	2017	Metabolic	Ratio of visceral-tosubcutaneous adipose tissue volume (adjusted for BMI)	0.0025831	18191
1134	27918534	2017	Metabolic	Ratio of visceral-tosubcutaneous adipose tissue volume (adjusted for BMI, female)	0.0039761	9823
1135	26482879	2015	Dermatological	Eczema	1.6728e-06	40835
1140	26961502	2016	Endocrine	Type 2 Diabetes (Dominance deviation model)	0.041128	117775
1141	27494321	2016	Psychiatric	Chronotype	0.0028546	128266
1159	22581028	2012	Metabolic	Fasting insulin main effect	0.047762	51750
1160	22581028	2012	Metabolic	Fasting insulin main effect (adjusted for BMI)	0.015359	51750
1171	26833246	2016	Metabolic	Body fat percentage	0.0068957	100716
1173	26955885	2016	Psychiatric	Chronotype (continuous)	0.01521	100420
1175	27992416	2017	Psychiatric	Excessive daytime sleepness	0.0033682	111648
1179	27992416	2017	Neurological	Insomnia (male)	0.039419	28683
1198	25027320	2014	Psychiatric	Phosphorylated Tau at position 181	0.020248	363
1202	24390342	2014	Connective Tissue	Rheumatoid Arthritis	1.6981e-61	22515
1203	24390342	2014	Connective Tissue	Rheumatoid Arthritis	6.8123e-142	58284
1204	24390342	2014	Connective Tissue	Rheumatoid Arthritis	1.1981e-135	103638
1211	24509480	2014	Endocrine	Type 2 Diabetes	0.045402	110452
1226	27694991	2016	Neurological	Intracranial Volume	0.0084903	26577
2029	28067908	2017	Gastrointestinal	Crohn's Disease	2.5019e-13	40266
2030	28067908	2017	Gastrointestinal	Ulcerative colitis	3.9541e-09	45975
2031	28067908	2017	Gastrointestinal	Inflammatory Bowel Disease	3.001e-12	59957
2034	27992413	2017	Gastrointestinal	Primary sclerosing cholangitis	2.2901e-16	14890
2037	27723758	2016	Immunological	Immunoglobulin A deficiency	9.0706e-41	6487
2052	26691988	2016	Ophthalmological	Age-related Macular Degeneration	1.5062e-31	33976
3185	31427789	2019	Metabolic	Waist circumference	0.00019849	385932
3186	31427789	2019	Metabolic	Hip circumference	4.7046e-11	385887
3187	31427789	2019	Skeletal	Standing height	2.0704e-37	385748
3189	31427789	2019	Neoplasms	Number of self-reported cancers	0.017499	386581
3190	31427789	2019	Mortality	Number of self-reported non-cancer illnesses	2.7079e-10	386581
3191	31427789	2019	Activities	Number of treatments/medications taken	2.6413e-15	386581
3195	31427789	2019	Environment	Average total household income before tax	0.016288	332594
3208	31427789	2019	Activities	Number of days/week of vigorous physical activity 10+ minutes	0.00072496	368164
3209	31427789	2019	Activities	Duration of vigorous activity	0.037286	210896
3211	31427789	2019	Activities	Frequency of stair climbing in last 4 weeks	0.016219	382731
3214	31427789	2019	Activities	Frequency of light DIY in last 4 weeks	0.046541	191872
3217	31427789	2019	Activities	Time spend outdoors in summer	0.0073509	350364
3218	31427789	2019	Activities	Time spent outdoors in winter	0.00066202	304316
3219	31427789	2019	Activities	Time spent watching television (TV)	0.0009298	365236
3222	31427789	2019	Activities	Drive faster than motorway speed limit	9.1824e-07	349848
3224	31427789	2019	Activities	Weekly usage of mobile phone in last 3 months	0.049485	322862
3231	31427789	2019	Psychiatric	Nap during day	0.016433	386124
3240	31427789	2019	Nutritional	Cooked vegetable intake	0.0020054	374858
3241	31427789	2019	Nutritional	Salad / raw vegetable intake	0.03018	363780
3242	31427789	2019	Nutritional	Fresh fruit intake	0.00045609	372901
3246	31427789	2019	Nutritional	Processed meat intake	0.01092	385801
3247	31427789	2019	Nutritional	Poultry intake	0.020613	385728
3248	31427789	2019	Nutritional	Beef intake	0.025196	385050
3249	31427789	2019	Nutritional	Lamb/mutton intake	0.00074103	384188
3256	31427789	2019	Nutritional	Coffee intake	0.0044612	358093
3257	31427789	2019	Nutritional	Hot drink temperature	0.002355	382329
3258	31427789	2019	Nutritional	Water intake	0.036747	357000
3259	31427789	2019	Nutritional	Major dietary changes in the last 5 years	0.027574	385587
3261	31427789	2019	Psychiatric	Alcohol intake frequency	5.0003e-05	386082
3262	31427789	2019	Psychiatric	Average weekly red wine intake	0.0049601	274058
3268	31427789	2019	Psychiatric	Alcohol intake versus 10 years previously	0.018619	357907
3270	31427789	2019	Metabolic	Comparative body size at age 10	0.00205	379749
3271	31427789	2019	Skeletal	Comparative height size at age 10	1.3113e-14	380167
3273	31427789	2019	Dermatological	Skin colour	0.00093521	381433
3274	31427789	2019	Dermatological	Ease of skin tanning	2.2573e-05	378364
3276	31427789	2019	Activities	Facial ageing	3.1789e-06	354097
3282	31427789	2019	Social Interactions	Number of full brothers	1.8914e-05	380062
3283	31427789	2019	Social Interactions	Number of full sisters	0.0016422	380122
3284	31427789	2019	Psychiatric	Mood swings	0.013982	377179
3285	31427789	2019	Psychiatric	Miserableness	0.00041714	379907
3287	31427789	2019	Psychiatric	Sensitivity / hurt feelings	4.2342e-05	375272
3288	31427789	2019	Psychiatric	Fed-up feelings	0.0044207	378357
3289	31427789	2019	Psychiatric	Nervous feelings	3.4077e-08	376368
3290	31427789	2019	Psychiatric	Worrier / anxious feelings	1.0259e-08	376411
3292	31427789	2019	Psychiatric	Worry too long after embarrassment	8.4057e-06	370660
3293	31427789	2019	Psychiatric	Suffer from 'nerves'	0.0041474	372273
3295	31427789	2019	Psychiatric	Guilty feelings	7.5909e-06	376361
3296	31427789	2019	Psychiatric	Risk taking	0.0002386	372651
3299	31427789	2019	Psychiatric	Frequency of tenseness / restlessness in last 2 weeks	0.0040012	371869
3301	31427789	2019	Psychiatric	Seen doctor (GP) for nerves, anxiety, tension or depression	0.00056661	383771
3303	31427789	2019	Psychiatric	Able to confide	0.016705	374820
3307	31427789	2019	Activities	Overall health rating	1.1034e-07	384850
3308	31427789	2019	Mortality	Long-standing illness, disability or infirmity	5.3186e-07	377498
3310	31427789	2019	Activities	Age started wearing glasses or contact lenses	0.0071736	332074
3314	31427789	2019	Ear, Nose, Throat	Hearing difficulty/problems with background noise	0.0013474	378722
3315	31427789	2019	Activities	Use of sun/uv protection	0.032456	383659
3319	31427789	2019	Respiratory	Wheeze or whistling in the chest in last year	6.2974e-08	379150
3322	31427789	2019	Activities	Most recent bowel cancer screening	0.011569	118943
3324	31427789	2019	Reproduction	Relative age of first facial hair (male)	0.049075	171805
3326	31427789	2019	Social Interactions	Number of children fathered (male)	0.00065223	176258
3328	31427789	2019	Endocrine	Diabetes (diagnosed by doctor)	2.149e-07	385420
3331	31427789	2019	Mortality	Other serious medical condition/disability (diagnosed by doctor)	0.00094907	379380
3332	31427789	2019	Activities	Taking other prescription medications	1.3442e-11	385236
3335	31427789	2019	Psychiatric	Light smokers, at least 100 smokes in lifetime	0.025348	105610
3336	31427789	2019	Activities	Ever had breast cancer screening / mammogram (female)	0.036424	208314
3339	31427789	2019	Reproduction	Age when periods started (menarche) (female)	0.00092174	202636
3340	31427789	2019	Reproduction	Had menopause (female)	1.7417e-05	175519
3341	31427789	2019	Reproduction	Number of live births (female)	0.030152	208434
3342	31427789	2019	Metabolic	Birth weight of first child (female)	0.0031022	165872
3347	31427789	2019	Reproduction	Age started oral contraceptive pill (female)	0.012074	165121
3354	31427789	2019	Psychiatric	Age stopped smoking	0.02841	94873
3359	31427789	2019	Cardiovascular	Age high blood pressure diagnosed	0.00019416	92583
3362	31427789	2019	Mortality	Mother's age at death	0.022753	227076
3366	31427789	2019	Reproduction	Age at menopause (last menstrual period) (female)	3.2568e-06	119160
3371	31427789	2019	Respiratory	Chest pain or discomfort when walking uphill or hurrying	0.011654	48190
3372	31427789	2019	Respiratory	Age hay fever, rhinitis or eczema diagnosed	0.0010813	77452
3379	31427789	2019	Cardiovascular	Diastolic Blood Pressure (automated reading)	3.3261e-05	361411
3380	31427789	2019	Cardiovascular	Systolic Blood Pressure (automated reading)	3.5024e-09	361402
3385	31427789	2019	Psychiatric	Happiness	0.014982	128677
3386	31427789	2019	Activities	Work/job satisfaction	0.049729	128621
3402	31427789	2019	Cognitive	Fluid intelligence test - FI3 : word interpolation	0.011178	124929
3409	31427789	2019	Environment	Education - Qualifications	0.040492	318526
3410	31427789	2019	Mortality	Interpolated Year when non-cancer illness first diagnosed	0.03265	277734
3411	31427789	2019	Mortality	Interpolated Age of participant when non-cancer illness first diagnosed	0.033835	277734
3412	31427789	2019	Skeletal	Sitting height	1.298e-19	385393
3413	31427789	2019	Cognitive	Fluid intelligence score	0.016129	125935
3414	31427789	2019	Metabolic	Birth weight	0.0091972	219088
3417	31427789	2019	Psychiatric	Neuroticism score	9.7681e-08	312740
3435	31427789	2019	Metabolic	Body Mass Index	7.6381e-08	385336
3436	31427789	2019	Metabolic	Weight	4.4133e-13	385473
3437	31427789	2019	Respiratory	Doctor diagnosed hayfever or allergic rhinitis	0.00035629	97640
3438	31427789	2019	Respiratory	Doctor diagnosed asthma	4.2083e-08	97640
3440	31427789	2019	Metabolic	Impedance measures - Weight	1.5129e-12	379840
3441	31427789	2019	Metabolic	Impedance measures - Body fat percentage	3.312e-11	379615
3442	31427789	2019	Metabolic	Impedance measures - Whole body fat mass	2.2987e-08	379203
3443	31427789	2019	Metabolic	Impedance measures - Whole body fat-free mass	5.0975e-26	379804
3444	31427789	2019	Metabolic	Impedance measures - Whole body water mass	3.712e-26	379835
3445	31427789	2019	Metabolic	Impedance measures - Body Mass Index (BMI)	3.8399e-07	379831
3446	31427789	2019	Metabolic	Impedance measures - Basal metabolic rate	2.2641e-20	379821
3447	31427789	2019	Metabolic	Impedance measures - Impedance of whole body	4.3309e-17	379792
3448	31427789	2019	Metabolic	Impedance measures - Impedance of leg (right)	5.425e-13	379813
3449	31427789	2019	Metabolic	Impedance measures - Impedance of leg (left)	3.5967e-13	379807
3450	31427789	2019	Metabolic	Impedance measures - Impedance of arm (right)	1.0263e-14	379786
3451	31427789	2019	Metabolic	Impedance measures - Impedance of arm (left)	3.6648e-16	379803
3452	31427789	2019	Metabolic	Impedance measures - Leg fat percentage (right)	3.4081e-10	379806
3453	31427789	2019	Metabolic	Impedance measures - Leg fat mass (right)	2.1039e-07	379802
3454	31427789	2019	Metabolic	Impedance measures - Leg fat-free mass (right)	9.068e-17	379793
3455	31427789	2019	Metabolic	Impedance measures - Leg predicted mass (right)	7.7934e-17	379793
3456	31427789	2019	Metabolic	Impedance measures - Leg fat percentage (left)	1.6291e-09	379786
3457	31427789	2019	Metabolic	Impedance measures - Leg fat mass (left)	2.1769e-07	379783
3458	31427789	2019	Metabolic	Impedance measures - Leg fat-free mass (left)	3.2366e-15	379766
3459	31427789	2019	Metabolic	Impedance measures - Leg predicted mass (left)	5.1112e-15	379761
3460	31427789	2019	Metabolic	Impedance measures - Arm fat percentage (right)	8.2312e-11	379752
3461	31427789	2019	Metabolic	Impedance measures - Arm fat mass (right)	2.3792e-08	379725
3462	31427789	2019	Metabolic	Impedance measures - Arm fat-free mass (right)	3.5828e-20	379723
3463	31427789	2019	Metabolic	Impedance measures - Arm predicted mass (right)	7.5582e-21	379716
3464	31427789	2019	Metabolic	Impedance measures - Arm fat percentage (left)	5.9698e-11	379699
3465	31427789	2019	Metabolic	Impedance measures - Arm fat mass (left)	7.1335e-08	379663
3466	31427789	2019	Metabolic	Impedance measures - Arm fat-free mass (left)	8.2711e-22	379653
3467	31427789	2019	Metabolic	Impedance measures - Arm predicted mass (left)	2.5227e-21	379638
3468	31427789	2019	Metabolic	Impedance measures - Trunk fat percentage	3.6663e-11	379600
3469	31427789	2019	Metabolic	Impedance measures - Trunk fat mass	1.3295e-08	379578
3470	31427789	2019	Metabolic	Impedance measures - Trunk fat-free mass	1.9441e-32	379507
3471	31427789	2019	Metabolic	Impedance measures - Trunk predicted mass	4.68e-32	379469
3472	31427789	2019	Neoplasms	Age at cancer diagnosis	0.00082967	61875
3474	31427789	2019	Activities	Type of accommodation lived in: A house or bungalow	0.039042	386168
3475	31427789	2019	Activities	Type of accommodation lived in: A flat, maisonette or apartment	0.041162	386168
3476	31427789	2019	Activities	Own or rent accommodation lived in: Own outright (by you or someone in your household)	6.134e-05	383032
3477	31427789	2019	Activities	Own or rent accommodation lived in: Own with a mortgage	2.6703e-05	383032
3479	31427789	2019	Activities	Own or rent accommodation lived in: Rent - from private landlord or letting agency	0.0064321	383032
3483	31427789	2019	Nutritional	Milk type used: Soya	0.036138	373135
3485	31427789	2019	Nutritional	Bread type: White	0.020685	372617
3493	31427789	2019	Nutritional	Coffee type: Instant coffee	0.026887	303811
3495	31427789	2019	Dermatological	Hair colour (natural, before greying): Blonde	0.0038739	385603
3498	31427789	2019	Dermatological	Hair colour (natural, before greying): Dark brown	1.2942e-07	385603
3501	31427789	2019	Dermatological	Male-specific factors - Hair/balding pattern: Pattern 2	0.033095	176380
3509	31427789	2019	Psychiatric	Reason for reducing amount of alcohol drunk: Illness or ill health	0.040924	142645
3513	31427789	2019	Activities	Gas or solid-fuel cooking/heating: A gas hob or gas cooker	0.00034299	385289
3529	31427789	2019	Nutritional	Never eat eggs, dairy, wheat, sugar: Wheat products	1.4087e-11	384986
3531	31427789	2019	Nutritional	Never eat eggs, dairy, wheat, sugar: I eat all of the above	0.0038558	384986
3536	31427789	2019	Environment	Mental health - Illness, injury, bereavement, stress in last 2 years: Financial difficulties	0.0035647	383913
3541	31427789	2019	Activities	Reason for glasses/contact lenses: For just reading/near work as you are getting older (called 'presbyopia')	0.01417	78647
3542	31427789	2019	Activities	Reason for glasses/contact lenses: For 'astigmatism'	0.0046144	78647
3544	31427789	2019	Body Structures	Mouth/teeth dental problems: Mouth ulcers	0.00018864	385026
3545	31427789	2019	Body Structures	Mouth/teeth dental problems: Painful gums	0.00026602	385026
3549	31427789	2019	Body Structures	Mouth/teeth dental problems: Dentures	0.0062597	385026
3551	31427789	2019	Cardiovascular	Vascular/heart problems diagnosed by doctor: High blood pressure	3.4005e-13	385699
3552	31427789	2019	Respiratory	Blood clot, DVT, bronchitis, emphysema, asthma, rhinitis, eczema, allergy diagnosed by doctor: Asthma	4.6932e-22	385822
3553	31427789	2019	Respiratory	Blood clot, DVT, bronchitis, emphysema, asthma, rhinitis, eczema, allergy diagnosed by doctor: Hayfever, allergic rhinitis or eczema	2.912e-08	385822
3554	31427789	2019	Activities	Medication for cholesterol, blood pressure, diabetes, or take exogenous hormones: Cholesterol lowering medication	0.0050293	207533
3555	31427789	2019	Activities	Medication for cholesterol, blood pressure, diabetes, or take exogenous hormones: Blood pressure medication	3.3214e-05	207533
3556	31427789	2019	Activities	Medication for cholesterol, blood pressure, diabetes, or take exogenous hormones: Hormone replacement therapy	0.041554	207533
3558	31427789	2019	Activities	Medication for pain relief, constipation, heartburn: Ibuprofen (e.g. Nurofen)	0.039417	382089
3559	31427789	2019	Activities	Medication for pain relief, constipation, heartburn: Paracetamol	1.3218e-06	382089
3566	31427789	2019	Activities	Vitamin and mineral supplements: Multivitamins +/- minerals	0.026717	384452
3570	31427789	2019	Neurological	Pain type(s) experienced in last month: Headache	0.0034312	385698
3571	31427789	2019	Neurological	Pain type(s) experienced in last month: Neck or shoulder pain	0.002244	385698
3572	31427789	2019	Neurological	Pain type(s) experienced in last month: Back pain	0.018404	385698
3573	31427789	2019	Neurological	Pain type(s) experienced in last month: Stomach or abdominal pain	0.013728	385698
3578	31427789	2019	Social Interactions	Social support - Leisure/social activities: Religious group	0.0048003	385280
3588	31427789	2019	Activities	Types of physical activity in last 4 weeks: Light DIY (eg: pruning, watering the lawn)	0.021283	384450
3590	31427789	2019	Activities	Medication for cholesterol, blood pressure or diabetes: Cholesterol lowering medication	5.1495e-08	176050
3591	31427789	2019	Activities	Medication for cholesterol, blood pressure or diabetes: Blood pressure medication	3.4473e-11	176050
3597	31427789	2019	Cardiovascular	Non-cancer illness code, self-reported: hypertension	1.8989e-10	289307
3599	31427789	2019	Respiratory	Non-cancer illness code, self-reported: asthma	1.2882e-18	289307
3601	31427789	2019	Endocrine	Non-cancer illness code, self-reported: diabetes	3.0221e-05	289307
3602	31427789	2019	Endocrine	Non-cancer illness code, self-reported: hypothyroidism/myxoedema	4.1421e-32	289307
3603	31427789	2019	Neurological	Non-cancer illness code, self-reported: migraine	0.0059677	289307
3605	31427789	2019	Respiratory	Non-cancer illness code, self-reported: hayfever/allergic rhinitis	0.00018525	289307
3606	31427789	2019	Dermatological	Non-cancer illness code, self-reported: eczema/dermatitis	4.8215e-07	289307
3608	31427789	2019	Metabolic	Non-cancer illness code, self-reported: high cholesterol	2.2307e-07	289307
3610	31427789	2019	Activities	Treatment/medication code: multivitamins	0.041129	280443
3613	31427789	2019	Activities	Treatment/medication code: simvastatin	0.01133	280443
3614	31427789	2019	Activities	Treatment/medication code: ventolin 100micrograms inhaler	3.6691e-07	280443
3620	31427789	2019	Activities	Treatment/medication code: amlodipine	0.0041427	280443
3621	31427789	2019	Activities	Treatment/medication code: metformin	0.016028	280443
3625	31427789	2019	Activities	Treatment/medication code: levothyroxine sodium	1.459e-20	280443
3627	31427789	2019	Activities	Treatment/medication code: paracetamol	0.00092401	280443
3633	31427789	2019	Environment	Illnesses of father: High blood pressure	0.00071268	355137
3635	31427789	2019	Environment	Illnesses of father: Alzheimer's disease/dementia	0.0032538	355137
3644	31427789	2019	Environment	Illnesses of mother: High blood pressure	0.0015165	367939
3651	31427789	2019	Environment	Illnesses of siblings: High blood pressure	0.003648	309116
3658	31427789	2019	Neoplasms	Cancer register - Type of cancer: ICD10: C44 Other and unspecified malignant neoplasm of skin	0.049482	54696
3659	31427789	2019	Neoplasms	Cancer register - Type of cancer: ICD10: C50 Malignant neoplasm of breast	0.016519	54778
3665	31427789	2019	Neoplasms	Diagnoses - main ICD10: C44 Other and unspecified malignant neoplasm of skin	0.0057843	300791
3672	31427789	2019	Gastrointestinal	Diagnoses - main ICD10: K52 Other and unsp noninfective gastroenteritis and colitis	0.00070186	300791
3673	31427789	2019	Gastrointestinal	Diagnoses - main ICD10: K57 Diverticular disease of intestine	0.0077063	300791
3675	31427789	2019	Gastrointestinal	Diagnoses - main ICD10: K80 Cholelithiasis	0.0092572	300791
3684	31427789	2019	Infection	Diagnoses - main ICD10: R31 Hematuria	1.392e-07	300791
3685	31427789	2019	Endocrine	Diagnoses - secondary ICD10: E03 Other hypothyroidism	6.0837e-14	244890
3686	31427789	2019	Endocrine	Diagnoses - secondary ICD10: E11 Type 2 diabetes mellitus	0.0004559	244890
3688	31427789	2019	Metabolic	Diagnoses - secondary ICD10: E78 Disorders of lipoprotein metabolism and other lipidemias	0.0026047	244890
3691	31427789	2019	Cardiovascular	Diagnoses - secondary ICD10: I10 Essential (primary) hypertension	6.8165e-06	244890
3695	31427789	2019	Respiratory	Diagnoses - secondary ICD10: J45 Asthma	6.9491e-14	244890
3699	31427789	2019	Gastrointestinal	Diagnoses - secondary ICD10: K57 Diverticular disease of intestine	0.0011915	244890
3705	31427789	2019	Mortality	Diagnoses - secondary ICD10: Z51 Encounter for other aftercare	0.0086315	244890
3716	31427789	2019	Mortality	Diagnoses - secondary ICD10: Z95 Presence of cardiac and vascular implants and grafts	0.0097998	244890
3724	31427789	2019	Psychiatric	Frequency of inability to cease drinking in last year	0.0031937	69164
3738	31427789	2019	Psychiatric	Depression - Lifetime number of depressed periods	3.882e-09	57986
3741	31427789	2019	Psychiatric	Depression - Professional informed about depression	0.033648	71538
3744	31427789	2019	Psychiatric	Cannabis use - Ever taken cannabis	0.0020847	126632
3749	31427789	2019	Psychiatric	Traumatic events - Someone to take to doctor when needed as a child	0.028	125985
3750	31427789	2019	Psychiatric	Traumatic events - Felt irritable or had angry outbursts in past month	0.045555	57010
3755	31427789	2019	Psychiatric	Mental distress - Ever sought or received professional help for mental distress	0.0066657	126402
3756	31427789	2019	Psychiatric	Mental distress - Ever suffered mental distress preventing usual activities	0.049416	125147
3775	31427789	2019	Psychiatric	Traumatic events - Able to pay rent/morgage as an adult	0.019352	124944
3782	31427789	2019	Psychiatric	Depression - Sleeping too much	0.0070405	48926
3785	29942086	2018	Cognitive	Intelligence	0.00046569	269867
3791	30804565	2019	Psychiatric	Ease of getting up in the morning	0.045332	385949
3793	30804565	2019	Psychiatric	Sleep duration	0.030161	384317
3795	29942085	2018	Psychiatric	Neuroticism	6.2528e-09	390278
3797	29942085	2018	Psychiatric	Depressive affect subcluster	1.4228e-05	357957
3798	29942085	2018	Psychiatric	Worry subcluster	9.9462e-08	348219
3800	19853236	2009	Immunological	Total blood hemoglobin	0.025863	5950
3806	19853236	2009	Immunological	White blood cell count	0.0051906	4239
3807	19853236	2009	Immunological	Neutrophil count	0.0098658	4223
3808	19853236	2009	Immunological	Lymphocyte count	0.015292	4226
3809	19853236	2009	Immunological	Monocyte count	0.035281	4225
3812	20045101	2010	Immunological	CD3+ T cell level	0.0070466	2538
3813	20045101	2010	Immunological	CD4+ T cell level	6.8856e-05	2538
3814	20045101	2010	Immunological	CD8+ T cell level	1.3687e-09	2538
3815	20045101	2010	Immunological	CD4:CD8 lymphocyte ratio	6.2345e-14	2538
3817	20045101	2010	Immunological	CD56+ NK cell level	0.039455	2538
3818	29083406	2017	Respiratory	Asthma, hay fever or eczema	9.0989e-06	242569
3820	21980299	2011	Endocrine	Type 1 Diabetes	0.0018595	26890
3823	26502338	2015	Skeletal	Systemic Lupus Erythematosus	5.4072e-30	14267
3832	27723757	2016	Dermatological	Vitiligo	6.1516e-13	44266
3833	27863252	2016	Immunological	Basophil count (two-way meta)	1.347e-05	131860
3836	27863252	2016	Immunological	Sum basophil neutrophil count (two-way meta)	9.1235e-20	131031
3837	27863252	2016	Immunological	Sum eosinophil basophil count (two-way meta)	5.9854e-23	131557
3838	27863252	2016	Immunological	Eosinophil count (two-way meta)	2.8029e-22	131999
3839	27863252	2016	Immunological	Eosinophil percentage of white cells (two-way meta)	5.532e-12	132052
3840	27863252	2016	Immunological	Eosinophil percentage of granulocytes (two-way meta)	5.1474e-10	131525
3841	27863252	2016	Immunological	Granulocyte count (two-way meta)	3.4485e-22	130875
3842	27863252	2016	Immunological	Granulocyte percentage of myeloid white cells (two-way meta)	3.2193e-07	130543
3843	27863252	2016	Immunological	Hematocrit (two-way meta)	1.9727e-07	132699
3844	27863252	2016	Immunological	Hemoglobin concentration (two-way meta)	1.2092e-09	132596
3845	27863252	2016	Immunological	High light scatter percentage of red cells (two-way meta)	5.0891e-07	130538
3846	27863252	2016	Immunological	High light scatter reticulocyte count (two-way meta)	1.2381e-08	130517
3847	27863252	2016	Immunological	Immature fraction of reticulocytes (two-way meta)	0.010723	130321
3848	27863252	2016	Immunological	Lymphocyte count (two-way meta)	2.3013e-40	132452
3849	27863252	2016	Immunological	Lymphocyte percentage of white cells (two-way meta)	1.3163e-09	132570
3850	27863252	2016	Immunological	Mean corpuscular hemoglobin concentration (two-way meta)	9.2314e-07	132586
3851	27863252	2016	Immunological	Mean corpuscular hemoglobin (two-way meta)	1.5225e-12	132224
3852	27863252	2016	Immunological	Mean corpuscular volume (two-way meta)	1.2457e-11	132353
3853	27863252	2016	Immunological	Monocyte count (two-way meta)	9.4e-18	131544
3854	27863252	2016	Immunological	Monocyte percentage of white cells (two-way meta)	1.3437e-05	131305
3855	27863252	2016	Immunological	Mean platelet volume (two-way meta)	5.0137e-14	127230
3856	27863252	2016	Immunological	Myeloid white cell count (two-way meta)	1.5357e-24	130268
3857	27863252	2016	Immunological	Sum neutrophil eosinophil count (two-way meta)	1.2432e-21	131409
3858	27863252	2016	Immunological	Neutrophil percentage of granulocytes (two-way meta)	5.6903e-09	131660
3859	27863252	2016	Immunological	Neutrophil count (two-way meta)	2.4719e-19	131564
3860	27863252	2016	Immunological	Neutrophil percentage of white cells (two-way meta)	2.6794e-08	132352
3861	27863252	2016	Immunological	Plateletcrit (two-way meta)	8.8881e-08	127033
3862	27863252	2016	Immunological	Platelet distribution width (two-way meta)	8.3165e-12	127171
3863	27863252	2016	Immunological	Platelet count (two-way meta)	2.0801e-13	127127
3864	27863252	2016	Immunological	Red blood cell count (two-way meta)	1.8835e-08	132690
3865	27863252	2016	Immunological	Red cell distribution width (two-way meta)	3.3995e-06	131520
3866	27863252	2016	Immunological	Reticulocyte count (two-way meta)	6.0788e-12	130388
3867	27863252	2016	Immunological	Reticulocyte fraction of red cells (two-way meta)	4.6666e-10	130404
3868	27863252	2016	Immunological	White blood cell count (two-way meta)	2.6406e-41	131969
3869	27863252	2016	Immunological	Basophil count (three-way meta)	1.5849e-09	171846
3872	27863252	2016	Immunological	Sum basophil neutrophil count (three-way meta)	8.8444e-24	170143
3873	27863252	2016	Immunological	Sum eosinophil basophil count (three-way meta)	1.3029e-26	171771
3874	27863252	2016	Immunological	Eosinophil count (three-way meta)	6.9173e-25	172275
3875	27863252	2016	Immunological	Eosinophil percentage of white cells (three-way meta)	5.4678e-13	172378
3876	27863252	2016	Immunological	Eosinophil percentage of granulocytes (three-way meta)	3.1802e-11	170536
[truncated: 1,164 more rows]

## Sheet: 10
Table S10 Molecular docking results of target and predicted drug
[truncated: 80 more rows]
